# Supplementary material for: Novel miRNA markers for the diagnosis and prognosis of endometrial cancer
Source: J Cell Mol Med. 2020 Mar 9;24(8):4533–46. doi: 10.1111/jcmm.15111 (PMC7176884; doi:10.1111/jcmm.15111)
Supplement: Supplementary file 2 — Table S1 [file JCMM-24-4533-s002.xlsx]

## Sheet: Sheet1
Table S1. Characteristics of 387 EC patients included in this study
Patient ID	Censoring status	Survival (or censoring) time (Days)	Age	Gender	Histological_type	Grade	FIGO stage	Grouping
TCGA-D1-A16Y	0	532	56	Female	Endometrioid endometrial adenocarcinoma	G1	Stage1	Training cohort
TCGA-D1-A177	0	548	70	Female	Endometrioid endometrial adenocarcinoma	G2	Stage1	Training cohort
TCGA-B5-A1MV	0	1565	84	Female	Endometrioid endometrial adenocarcinoma	G2	Stage1	Training cohort
TCGA-BS-A0UT	0	2212	62	Female	Endometrioid endometrial adenocarcinoma	G2	Stage2	Training cohort
TCGA-BK-A13C	0	760	47	Female	Endometrioid endometrial adenocarcinoma	G2	Stage1	Training cohort
TCGA-AP-A059	0	1461	69	Female	Endometrioid endometrial adenocarcinoma	G3	Stage1	Training cohort
TCGA-BG-A0MH	0	1930	61	Female	Endometrioid endometrial adenocarcinoma	G2	Stage1	Training cohort
TCGA-B5-A11Z	0	528	61	Female	Endometrioid endometrial adenocarcinoma	G1	Stage1	Training cohort
TCGA-D1-A17H	0	852	61	Female	Endometrioid endometrial adenocarcinoma	G1	Stage1	Training cohort
TCGA-EC-A1QX	0	66	71	Female	Endometrioid endometrial adenocarcinoma	G3	Stage1	Training cohort
TCGA-AP-A1DP	1	1081	70	Female	Endometrioid endometrial adenocarcinoma	G2	Stage1	Training cohort
TCGA-FI-A2D4	1	243	44	Female	Endometrioid endometrial adenocarcinoma	G3	Stage3	Training cohort
TCGA-EY-A1GE	0	741	67	Female	Endometrioid endometrial adenocarcinoma	G1	Stage1	Training cohort
TCGA-AX-A062	0	1399	53	Female	Endometrioid endometrial adenocarcinoma	G1	Stage1	Training cohort
TCGA-E6-A1LX	0	711	40	Female	Endometrioid endometrial adenocarcinoma	G3	Stage1	Training cohort
TCGA-BS-A0V4	0	1810	56	Female	Endometrioid endometrial adenocarcinoma	G1	Stage1	Training cohort
TCGA-A5-A1OJ	0	1006	31	Female	Endometrioid endometrial adenocarcinoma	G2	Stage1	Training cohort
TCGA-AP-A0LM	0	825	33	Female	Endometrioid endometrial adenocarcinoma	G3	Stage3	Training cohort
TCGA-AW-A1PO	0	17	66	Female	Endometrioid endometrial adenocarcinoma	G3	Stage3	Training cohort
TCGA-A5-A0GH	0	2254	57	Female	Endometrioid endometrial adenocarcinoma	G3	Stage1	Training cohort
TCGA-BG-A0VW	0	1582	77	Female	Endometrioid endometrial adenocarcinoma	G1	Stage1	Training cohort
TCGA-D1-A16V	1	120	78	Female	Endometrioid endometrial adenocarcinoma	G3	Stage3	Training cohort
TCGA-BS-A0V7	0	1934	48	Female	Endometrioid endometrial adenocarcinoma	G1	Stage1	Training cohort
TCGA-BK-A56F	0	401	75	Female	Endometrioid endometrial adenocarcinoma	G1	Stage1	Training cohort
TCGA-BS-A0UJ	0	2506	68	Female	Endometrioid endometrial adenocarcinoma	G1	Stage1	Training cohort
TCGA-D1-A1NY	0	513	67	Female	Endometrioid endometrial adenocarcinoma	G3	Stage1	Training cohort
TCGA-BG-A0MA	1	326	60	Female	Endometrioid endometrial adenocarcinoma	G3	Stage1	Training cohort
TCGA-AP-A0LJ	0	1421	42	Female	Endometrioid endometrial adenocarcinoma	G1	Stage1	Training cohort
TCGA-BG-A0MT	0	644	64	Female	Endometrioid endometrial adenocarcinoma	G2	Stage1	Training cohort
TCGA-A5-A1OK	0	917	63	Female	Endometrioid endometrial adenocarcinoma	G3	Stage3	Training cohort
TCGA-D1-A3DH	0	573	71	Female	Endometrioid endometrial adenocarcinoma	G3	Stage1	Training cohort
TCGA-BG-A0LX	0	614	57	Female	Endometrioid endometrial adenocarcinoma	G2	Stage1	Training cohort
TCGA-AP-A1E1	0	1395	74	Female	Endometrioid endometrial adenocarcinoma	G2	Stage1	Training cohort
TCGA-A5-A0GU	0	860	58	Female	Endometrioid endometrial adenocarcinoma	G1	Stage1	Training cohort
TCGA-AJ-A2QK	0	643	65	Female	Endometrioid endometrial adenocarcinoma	G3	Stage1	Training cohort
TCGA-B5-A0JU	0	1802	57	Female	Endometrioid endometrial adenocarcinoma	G2	Stage1	Training cohort
TCGA-BK-A4ZD	0	506	42	Female	Endometrioid endometrial adenocarcinoma	G3	Stage1	Training cohort
TCGA-AJ-A2QL	0	602	60	Female	Endometrioid endometrial adenocarcinoma	G3	Stage3	Training cohort
TCGA-A5-A0GD	1	3423	75	Female	Endometrioid endometrial adenocarcinoma	G2	Stage1	Training cohort
TCGA-D1-A1O7	0	32	60	Female	Endometrioid endometrial adenocarcinoma	G1	Stage1	Training cohort
TCGA-DF-A2KR	0	2178	84	Female	Endometrioid endometrial adenocarcinoma	G3	Stage3	Training cohort
TCGA-D1-A103	0	669	87	Female	Endometrioid endometrial adenocarcinoma	G1	Stage1	Training cohort
TCGA-BG-A0M3	0	1071	74	Female	Endometrioid endometrial adenocarcinoma	G2	Stage1	Training cohort
TCGA-AP-A1DR	0	1495	59	Female	Endometrioid endometrial adenocarcinoma	G2	Stage3	Training cohort
TCGA-EY-A1GI	0	710	52	Female	Endometrioid endometrial adenocarcinoma	G2	Stage1	Training cohort
TCGA-FI-A2D5	1	421	56	Female	Endometrioid endometrial adenocarcinoma	G3	Stage4	Training cohort
TCGA-EY-A547	0	545	75	Female	Endometrioid endometrial adenocarcinoma	G3	Stage1	Training cohort
TCGA-EY-A54A	0	447	67	Female	Endometrioid endometrial adenocarcinoma	G3	Stage3	Training cohort
TCGA-AX-A1CK	0	2441	58	Female	Endometrioid endometrial adenocarcinoma	G2	Stage1	Training cohort
TCGA-AX-A1CN	0	1143	54	Female	Endometrioid endometrial adenocarcinoma	G3	Stage2	Training cohort
TCGA-AP-A1E4	0	1555	54	Female	Endometrioid endometrial adenocarcinoma	G2	Stage1	Training cohort
TCGA-BG-A18C	0	470	72	Female	Endometrioid endometrial adenocarcinoma	G2	Stage1	Training cohort
TCGA-BS-A0UA	0	3495	68	Female	Endometrioid endometrial adenocarcinoma	G1	Stage1	Training cohort
TCGA-AX-A05W	0	2450	60	Female	Endometrioid endometrial adenocarcinoma	G1	Stage2	Training cohort
TCGA-AX-A06H	0	833	60	Female	Endometrioid endometrial adenocarcinoma	G1	Stage3	Training cohort
TCGA-DF-A2KY	0	332	49	Female	Endometrioid endometrial adenocarcinoma	G3	Stage4	Training cohort
TCGA-D1-A15W	0	915	58	Female	Endometrioid endometrial adenocarcinoma	G1	Stage3	Training cohort
TCGA-EY-A2OQ	0	885	61	Female	Endometrioid endometrial adenocarcinoma	G3	Stage1	Training cohort
TCGA-AX-A1CJ	0	2233	59	Female	Endometrioid endometrial adenocarcinoma	G2	Stage1	Training cohort
TCGA-D1-A17R	1	339	58	Female	Endometrioid endometrial adenocarcinoma	G2	Stage1	Training cohort
TCGA-EY-A215	0	574	60	Female	Endometrioid endometrial adenocarcinoma	G3	Stage1	Training cohort
TCGA-AP-A1DV	0	204	59	Female	Endometrioid endometrial adenocarcinoma	G3	Stage2	Training cohort
TCGA-B5-A0JX	0	1787	62	Female	Endometrioid endometrial adenocarcinoma	G3	Stage1	Training cohort
TCGA-BG-A186	0	419	61	Female	Endometrioid endometrial adenocarcinoma	G2	Stage3	Training cohort
TCGA-AX-A2HH	0	540	60	Female	Endometrioid endometrial adenocarcinoma	G3	Stage1	Training cohort
TCGA-BS-A0TA	1	740	58	Female	Endometrioid endometrial adenocarcinoma	G3	Stage4	Training cohort
TCGA-D1-A16O	0	1023	44	Female	Endometrioid endometrial adenocarcinoma	G1	Stage1	Training cohort
TCGA-D1-A2G6	1	258	53	Female	Endometrioid endometrial adenocarcinoma	G3	Stage3	Training cohort
TCGA-B5-A121	0	504	57	Female	Endometrioid endometrial adenocarcinoma	G1	Stage3	Training cohort
TCGA-DI-A2QU	1	946	67	Female	Endometrioid endometrial adenocarcinoma	G3	Stage4	Training cohort
TCGA-D1-A2G5	0	1455	50	Female	Endometrioid endometrial adenocarcinoma	G3	Stage1	Training cohort
TCGA-AJ-A3EM	0	677	69	Female	Endometrioid endometrial adenocarcinoma	G3	Stage1	Training cohort
TCGA-BS-A0WQ	0	2022	55	Female	Endometrioid endometrial adenocarcinoma	G2	Stage1	Training cohort
TCGA-BS-A0VI	0	2646	58	Female	Endometrioid endometrial adenocarcinoma	G3	Stage2	Training cohort
TCGA-EO-A3AY	0	1158	58	Female	Endometrioid endometrial adenocarcinoma	G3	Stage1	Training cohort
TCGA-AJ-A3I9	1	519	52	Female	Endometrioid endometrial adenocarcinoma	G3	Stage2	Training cohort
TCGA-B5-A3FB	0	2844	73	Female	Endometrioid endometrial adenocarcinoma	G3	Stage1	Training cohort
TCGA-B5-A3FD	1	1197	70	Female	Endometrioid endometrial adenocarcinoma	G3	Stage1	Training cohort
TCGA-B5-A3FA	0	2929	73	Female	Endometrioid endometrial adenocarcinoma	G3	Stage1	Training cohort
TCGA-AP-A1DM	0	1700	60	Female	Endometrioid endometrial adenocarcinoma	G1	Stage1	Training cohort
TCGA-D1-A168	0	1098	67	Female	Endometrioid endometrial adenocarcinoma	G3	Stage1	Training cohort
TCGA-EO-A3L0	0	1554	76	Female	Endometrioid endometrial adenocarcinoma	G3	Stage1	Training cohort
TCGA-BG-A0VV	0	1553	53	Female	Endometrioid endometrial adenocarcinoma	G1	Stage1	Training cohort
TCGA-A5-A0GW	0	706	46	Female	Endometrioid endometrial adenocarcinoma	G3	Stage1	Training cohort
TCGA-QF-A5YT	0	1215	57	Female	Endometrioid endometrial adenocarcinoma	G1	Stage2	Training cohort
TCGA-AJ-A5DW	0	390	56	Female	Endometrioid endometrial adenocarcinoma	G2	Stage1	Training cohort
TCGA-EO-A3AU	0	1543	72	Female	Endometrioid endometrial adenocarcinoma	G3	Stage2	Training cohort
TCGA-A5-A0GN	0	1841	65	Female	Endometrioid endometrial adenocarcinoma	G1	Stage1	Training cohort
TCGA-BG-A0VT	0	1568	56	Female	Endometrioid endometrial adenocarcinoma	G2	Stage3	Training cohort
TCGA-BS-A0U8	0	2963	55	Female	Endometrioid endometrial adenocarcinoma	G1	Stage3	Training cohort
TCGA-A5-A0GV	0	1643	67	Female	Endometrioid endometrial adenocarcinoma	G1	Stage1	Training cohort
TCGA-QS-A5YR	0	719	61	Female	Endometrioid endometrial adenocarcinoma	G2	Stage3	Training cohort
TCGA-A5-A2K7	0	1063	41	Female	Endometrioid endometrial adenocarcinoma	G3	Stage2	Training cohort
TCGA-AX-A05Z	0	2175	37	Female	Endometrioid endometrial adenocarcinoma	G2	Stage3	Training cohort
TCGA-AX-A05S	1	413	81	Female	Endometrioid endometrial adenocarcinoma	G3	Stage3	Training cohort
TCGA-AP-A0LV	0	763	39	Female	Endometrioid endometrial adenocarcinoma	G1	Stage1	Training cohort
TCGA-BS-A0U5	0	2935	76	Female	Endometrioid endometrial adenocarcinoma	G1	Stage1	Training cohort
TCGA-EY-A1GT	0	490	68	Female	Endometrioid endometrial adenocarcinoma	G1	Stage3	Training cohort
TCGA-BK-A6W4	0	300	62	Female	Endometrioid endometrial adenocarcinoma	G2	Stage1	Training cohort
TCGA-BG-A0MG	0	1477	73	Female	Endometrioid endometrial adenocarcinoma	G1	Stage1	Training cohort
TCGA-BS-A0UM	0	2644	64	Female	Endometrioid endometrial adenocarcinoma	G1	Stage1	Training cohort
TCGA-EY-A72D	0	179	87	Female	Endometrioid endometrial adenocarcinoma	G3	Stage2	Training cohort
TCGA-BG-A0W2	0	1721	57	Female	Endometrioid endometrial adenocarcinoma	G1	Stage1	Training cohort
TCGA-D1-A162	0	1145	69	Female	Endometrioid endometrial adenocarcinoma	G1	Stage1	Training cohort
TCGA-DF-A2L0	1	788	60	Female	Endometrioid endometrial adenocarcinoma	G3	Stage3	Training cohort
TCGA-AX-A1C4	0	404	52	Female	Endometrioid endometrial adenocarcinoma	G2	Stage1	Training cohort
TCGA-B5-A11F	0	5651	55	Female	Endometrioid endometrial adenocarcinoma	G2	Stage1	Training cohort
TCGA-B5-A11W	0	593	61	Female	Endometrioid endometrial adenocarcinoma	G2	Stage1	Training cohort
TCGA-BG-A0MI	1	714	83	Female	Endometrioid endometrial adenocarcinoma	G2	Stage1	Training cohort
TCGA-AX-A0J0	0	1220	47	Female	Endometrioid endometrial adenocarcinoma	G2	Stage1	Training cohort
TCGA-B5-A0K6	0	1953	58	Female	Endometrioid endometrial adenocarcinoma	G1	Stage1	Training cohort
TCGA-AJ-A3OJ	0	467	54	Female	Endometrioid endometrial adenocarcinoma	G3	Stage2	Training cohort
TCGA-AX-A3FW	0	17	66	Female	Endometrioid endometrial adenocarcinoma	G3	Stage1	Training cohort
TCGA-D1-A17N	0	46	46	Female	Endometrioid endometrial adenocarcinoma	G2	Stage1	Training cohort
TCGA-AP-A0LE	0	3357	57	Female	Endometrioid endometrial adenocarcinoma	G3	Stage1	Training cohort
TCGA-B5-A0K7	0	1933	64	Female	Endometrioid endometrial adenocarcinoma	G1	Stage1	Training cohort
TCGA-D1-A17C	0	30	78	Female	Endometrioid endometrial adenocarcinoma	G1	Stage1	Training cohort
TCGA-AX-A3G8	0	36	76	Female	Endometrioid endometrial adenocarcinoma	G3	Stage1	Training cohort
TCGA-AJ-A3NC	0	1125	63	Female	Endometrioid endometrial adenocarcinoma	G3	Stage1	Training cohort
TCGA-AX-A2HG	0	1163	56	Female	Endometrioid endometrial adenocarcinoma	G3	Stage1	Training cohort
TCGA-EO-A3AV	0	1069	51	Female	Endometrioid endometrial adenocarcinoma	G3	Stage3	Training cohort
TCGA-EY-A549	0	605	78	Female	Endometrioid endometrial adenocarcinoma	G3	Stage1	Training cohort
TCGA-AJ-A8CW	0	4	64	Female	Endometrioid endometrial adenocarcinoma	G2	Stage1	Training cohort
TCGA-AX-A0J1	0	2354	80	Female	Endometrioid endometrial adenocarcinoma	G2	Stage1	Training cohort
TCGA-BG-A0M0	0	588	66	Female	Endometrioid endometrial adenocarcinoma	G1	Stage1	Training cohort
TCGA-BS-A0TG	0	2371	60	Female	Endometrioid endometrial adenocarcinoma	G2	Stage3	Training cohort
TCGA-AJ-A3OL	1	449	55	Female	Endometrioid endometrial adenocarcinoma	G3	Stage3	Training cohort
TCGA-D1-A16N	0	945	51	Female	Endometrioid endometrial adenocarcinoma	G3	Stage3	Training cohort
TCGA-D1-A17U	0	697	53	Female	Endometrioid endometrial adenocarcinoma	G2	Stage3	Training cohort
TCGA-BG-A2L7	0	612	68	Female	Endometrioid endometrial adenocarcinoma	G3	Stage1	Training cohort
TCGA-BS-A0TI	0	1882	64	Female	Endometrioid endometrial adenocarcinoma	G3	Stage1	Training cohort
TCGA-B5-A11Y	0	560	59	Female	Endometrioid endometrial adenocarcinoma	G1	Stage1	Training cohort
TCGA-B5-A1MX	0	1473	47	Female	Endometrioid endometrial adenocarcinoma	G3	Stage1	Training cohort
TCGA-AP-A0LF	0	2859	82	Female	Endometrioid endometrial adenocarcinoma	G3	Stage4	Training cohort
TCGA-DI-A1NO	1	285	68	Female	Endometrioid endometrial adenocarcinoma	G3	Stage3	Training cohort
TCGA-QS-A5YQ	0	759	55	Female	Endometrioid endometrial adenocarcinoma	G1	Stage3	Training cohort
TCGA-A5-A0G9	0	2540	79	Female	Endometrioid endometrial adenocarcinoma	G3	Stage1	Training cohort
TCGA-B5-A1MR	0	6859	65	Female	Endometrioid endometrial adenocarcinoma	G3	Stage3	Training cohort
TCGA-A5-A0GR	0	1120	69	Female	Endometrioid endometrial adenocarcinoma	G2	Stage1	Training cohort
TCGA-H5-A2HR	0	53	71	Female	Endometrioid endometrial adenocarcinoma	G3	Stage1	Training cohort
TCGA-D1-A17D	0	926	58	Female	Endometrioid endometrial adenocarcinoma	G3	Stage1	Training cohort
TCGA-B5-A0K1	0	1110	69	Female	Endometrioid endometrial adenocarcinoma	G1	Stage1	Training cohort
TCGA-D1-A15Z	1	58	72	Female	Endometrioid endometrial adenocarcinoma	G2	Stage1	Training cohort
TCGA-BG-A18A	0	426	74	Female	Endometrioid endometrial adenocarcinoma	G1	Stage1	Training cohort
TCGA-B5-A11L	1	2240	71	Female	Endometrioid endometrial adenocarcinoma	G2	Stage1	Training cohort
TCGA-AX-A1C5	0	1001	47	Female	Endometrioid endometrial adenocarcinoma	G3	Stage3	Training cohort
TCGA-A5-A0R7	0	535	55	Female	Endometrioid endometrial adenocarcinoma	G2	Stage1	Training cohort
TCGA-AJ-A23O	1	312	69	Female	Endometrioid endometrial adenocarcinoma	G3	Stage1	Training cohort
TCGA-DF-A2KS	0	3318	69	Female	Endometrioid endometrial adenocarcinoma	G3	Stage1	Training cohort
TCGA-D1-A16J	0	910	61	Female	Endometrioid endometrial adenocarcinoma	G2	Stage2	Training cohort
TCGA-D1-A16E	0	1119	73	Female	Endometrioid endometrial adenocarcinoma	G1	Stage1	Training cohort
TCGA-D1-A17Q	0	54	54	Female	Endometrioid endometrial adenocarcinoma	G2	Stage1	Training cohort
TCGA-AP-A0LD	0	3589	63	Female	Endometrioid endometrial adenocarcinoma	G3	Stage1	Training cohort
TCGA-EO-A22Y	0	1567	68	Female	Endometrioid endometrial adenocarcinoma	G3	Stage1	Training cohort
TCGA-B5-A11S	0	2229	63	Female	Endometrioid endometrial adenocarcinoma	G2	Stage1	Training cohort
TCGA-A5-A0R9	0	749	51	Female	Endometrioid endometrial adenocarcinoma	G2	Stage1	Training cohort
TCGA-D1-A17M	0	311	56	Female	Endometrioid endometrial adenocarcinoma	G1	Stage2	Training cohort
TCGA-AJ-A8CT	0	82	58	Female	Endometrioid endometrial adenocarcinoma	G1	Stage1	Training cohort
TCGA-BG-A187	0	448	65	Female	Endometrioid endometrial adenocarcinoma	G2	Stage1	Training cohort
TCGA-FI-A2CX	0	2031	82	Female	Endometrioid endometrial adenocarcinoma	G3	Stage1	Training cohort
TCGA-BS-A0UL	0	2481	54	Female	Endometrioid endometrial adenocarcinoma	G1	Stage1	Training cohort
TCGA-A5-A0R8	0	596	81	Female	Endometrioid endometrial adenocarcinoma	G2	Stage1	Training cohort
TCGA-BG-A0YU	0	451	37	Female	Endometrioid endometrial adenocarcinoma	G1	Stage1	Training cohort
TCGA-EY-A1GR	0	536	67	Female	Endometrioid endometrial adenocarcinoma	G3	Stage1	Training cohort
TCGA-AX-A064	0	1517	81	Female	Endometrioid endometrial adenocarcinoma	G2	Stage2	Training cohort
TCGA-EY-A1GO	0	586	65	Female	Endometrioid endometrial adenocarcinoma	G2	Stage3	Training cohort
TCGA-PG-A917	0	212	74	Female	Endometrioid endometrial adenocarcinoma	G2	Stage1	Training cohort
TCGA-A5-A0VQ	0	485	62	Female	Endometrioid endometrial adenocarcinoma	G3	Stage1	Training cohort
TCGA-B5-A11O	0	2609	62	Female	Endometrioid endometrial adenocarcinoma	G1	Stage1	Training cohort
TCGA-D1-A16R	0	21	39	Female	Endometrioid endometrial adenocarcinoma	G1	Stage1	Training cohort
TCGA-EY-A1GD	0	1639	51	Female	Endometrioid endometrial adenocarcinoma	G1	Stage1	Training cohort
TCGA-B5-A0JY	0	2107	50	Female	Endometrioid endometrial adenocarcinoma	G3	Stage3	Training cohort
TCGA-B5-A5OC	0	1249	71	Female	Endometrioid endometrial adenocarcinoma	G3	Stage3	Training cohort
TCGA-EO-A3AS	0	1046	86	Female	Endometrioid endometrial adenocarcinoma	G3	Stage1	Training cohort
TCGA-AX-A06J	0	913	71	Female	Endometrioid endometrial adenocarcinoma	G3	Stage1	Training cohort
TCGA-AP-A0LT	0	1497	57	Female	Endometrioid endometrial adenocarcinoma	G2	Stage2	Training cohort
TCGA-EY-A1GF	0	826	75	Female	Endometrioid endometrial adenocarcinoma	G2	Stage1	Training cohort
TCGA-AJ-A3BI	0	575	67	Female	Endometrioid endometrial adenocarcinoma	G3	Stage1	Training cohort
TCGA-D1-A16F	0	80	60	Female	Endometrioid endometrial adenocarcinoma	G2	Stage1	Training cohort
TCGA-D1-A101	0	53	60	Female	Endometrioid endometrial adenocarcinoma	G2	Stage1	Training cohort
TCGA-BG-A0MU	0	617	78	Female	Endometrioid endometrial adenocarcinoma	G1	Stage3	Training cohort
TCGA-AX-A06F	0	1748	59	Female	Endometrioid endometrial adenocarcinoma	G3	Stage4	Training cohort
TCGA-A5-A0RA	0	884	68	Female	Endometrioid endometrial adenocarcinoma	G2	Stage1	Training cohort
TCGA-D1-A3DA	0	483	77	Female	Endometrioid endometrial adenocarcinoma	G3	Stage3	Training cohort
TCGA-AX-A0IS	1	1858	52	Female	Endometrioid endometrial adenocarcinoma	G2	Stage1	Training cohort
TCGA-EY-A1GL	0	1014	51	Female	Endometrioid endometrial adenocarcinoma	G2	Stage2	Training cohort
TCGA-EY-A1H0	0	588	57	Female	Endometrioid endometrial adenocarcinoma	G2	Stage3	Training cohort
TCGA-D1-A0ZR	0	17	57	Female	Endometrioid endometrial adenocarcinoma	G2	Stage1	Training cohort
TCGA-B5-A0JT	0	1682	63	Female	Endometrioid endometrial adenocarcinoma	G1	Stage3	Training cohort
TCGA-D1-A1O5	0	458	61	Female	Endometrioid endometrial adenocarcinoma	G1	Stage1	Training cohort
TCGA-AX-A06L	0	1845	63	Female	Endometrioid endometrial adenocarcinoma	G1	Stage1	Training cohort
TCGA-EY-A1GC	0	1647	62	Female	Endometrioid endometrial adenocarcinoma	G3	Stage1	Training cohort
TCGA-EO-A22T	0	2035	56	Female	Endometrioid endometrial adenocarcinoma	G3	Stage2	Training cohort
TCGA-BS-A0UF	0	2611	65	Female	Endometrioid endometrial adenocarcinoma	G3	Stage1	Training cohort
TCGA-AX-A3G1	1	624	84	Female	Endometrioid endometrial adenocarcinoma	G3	Stage1	Training cohort
TCGA-D1-A102	0	135	49	Female	Endometrioid endometrial adenocarcinoma	G2	Stage1	Training cohort
TCGA-B5-A0JZ	0	2173	60	Female	Endometrioid endometrial adenocarcinoma	G3	Stage3	Training cohort
TCGA-D1-A161	0	892	78	Female	Endometrioid endometrial adenocarcinoma	G1	Stage1	Training cohort
TCGA-AX-A3FT	0	6	64	Female	Endometrioid endometrial adenocarcinoma	G3	Stage1	Training cohort
TCGA-D1-A0ZO	0	602	75	Female	Endometrioid endometrial adenocarcinoma	G1	Stage1	Training cohort
TCGA-BS-A0T9	1	1428	39	Female	Endometrioid endometrial adenocarcinoma	G3	Stage4	Training cohort
TCGA-BG-A0W1	0	1607	89	Female	Endometrioid endometrial adenocarcinoma	G2	Stage2	Training cohort
TCGA-AX-A05T	0	1010	82	Female	Endometrioid endometrial adenocarcinoma	G1	Stage1	Training cohort
TCGA-D1-A174	0	594	51	Female	Endometrioid endometrial adenocarcinoma	G3	Stage1	Training cohort
TCGA-A5-A0VP	0	1288	74	Female	Endometrioid endometrial adenocarcinoma	G3	Stage1	Training cohort
TCGA-AP-A1E3	0	847	45	Female	Endometrioid endometrial adenocarcinoma	G3	Stage3	Training cohort
TCGA-D1-A17L	0	802	81	Female	Endometrioid endometrial adenocarcinoma	G1	Stage1	Training cohort
TCGA-D1-A1O8	1	120	70	Female	Endometrioid endometrial adenocarcinoma	G3	Stage3	Training cohort
TCGA-B5-A11R	0	2349	51	Female	Endometrioid endometrial adenocarcinoma	G3	Stage2	Training cohort
TCGA-EY-A1GU	1	997	66	Female	Endometrioid endometrial adenocarcinoma	G2	Stage1	Training cohort
TCGA-AX-A2H7	1	1241	87	Female	Endometrioid endometrial adenocarcinoma	G3	Stage1	Training cohort
TCGA-EY-A1GW	1	337	73	Female	Endometrioid endometrial adenocarcinoma	G3	Stage4	Training cohort
TCGA-EY-A1GH	0	710	70	Female	Endometrioid endometrial adenocarcinoma	G2	Stage1	Training cohort
TCGA-BK-A139	1	943	74	Female	Endometrioid endometrial adenocarcinoma	G3	Stage1	Training cohort
TCGA-DF-A2KZ	0	826	87	Female	Endometrioid endometrial adenocarcinoma	G3	Stage1	Training cohort
TCGA-AP-A0LG	0	2015	54	Female	Endometrioid endometrial adenocarcinoma	G3	Stage1	Training cohort
TCGA-AP-A1DO	0	952	62	Female	Endometrioid endometrial adenocarcinoma	G2	Stage1	Training cohort
TCGA-D1-A1O0	0	63	77	Female	Endometrioid endometrial adenocarcinoma	G3	Stage1	Training cohort
TCGA-FI-A2D0	0	1023	55	Female	Endometrioid endometrial adenocarcinoma	G3	Stage1	Training cohort
TCGA-AX-A1CE	0	1037	60	Female	Endometrioid endometrial adenocarcinoma	G3	Stage1	Training cohort
TCGA-A5-A0GI	0	2682	63	Female	Endometrioid endometrial adenocarcinoma	G2	Stage1	Training cohort
TCGA-AP-A1E0	0	1832	40	Female	Endometrioid endometrial adenocarcinoma	G2	Stage3	Training cohort
TCGA-D1-A175	0	202	48	Female	Endometrioid endometrial adenocarcinoma	G3	Stage1	Training cohort
TCGA-BG-A0M2	0	637	62	Female	Endometrioid endometrial adenocarcinoma	G2	Stage1	Training cohort
TCGA-B5-A11N	0	1876	69	Female	Endometrioid endometrial adenocarcinoma	G1	Stage1	Training cohort
TCGA-AP-A0LN	0	2510	56	Female	Endometrioid endometrial adenocarcinoma	G1	Stage1	Training cohort
TCGA-B5-A11H	0	2687	67	Female	Endometrioid endometrial adenocarcinoma	G2	Stage3	Training cohort
TCGA-AP-A0LL	0	2554	56	Female	Endometrioid endometrial adenocarcinoma	G1	Stage1	Training cohort
TCGA-AX-A2IN	1	947	63	Female	Endometrioid endometrial adenocarcinoma	G3	Stage1	Training cohort
TCGA-AP-A05O	0	384	68	Female	Endometrioid endometrial adenocarcinoma	G3	Stage1	Training cohort
TCGA-D1-A0ZN	0	512	60	Female	Endometrioid endometrial adenocarcinoma	G1	Stage1	Training cohort
TCGA-EY-A1GK	0	693	74	Female	Endometrioid endometrial adenocarcinoma	G3	Stage1	Training cohort
TCGA-A5-A0GQ	0	2247	76	Female	Endometrioid endometrial adenocarcinoma	G1	Stage1	Training cohort
TCGA-AX-A1CF	0	2337	69	Female	Endometrioid endometrial adenocarcinoma	G3	Stage4	Training cohort
TCGA-D1-A17T	0	71	67	Female	Endometrioid endometrial adenocarcinoma	G2	Stage1	Training cohort
TCGA-BS-A0TJ	0	2068	59	Female	Endometrioid endometrial adenocarcinoma	G3	Stage1	Training cohort
TCGA-BG-A0LW	0	566	47	Female	Endometrioid endometrial adenocarcinoma	G2	Stage1	Training cohort
TCGA-A5-A0GX	0	2088	53	Female	Endometrioid endometrial adenocarcinoma	G2	Stage1	Training cohort
TCGA-BS-A0TC	0	2602	69	Female	Endometrioid endometrial adenocarcinoma	G1	Stage1	Training cohort
TCGA-B5-A11V	0	595	64	Female	Endometrioid endometrial adenocarcinoma	G1	Stage1	Training cohort
TCGA-AJ-A3EK	0	446	53	Female	Endometrioid endometrial adenocarcinoma	G3	Stage1	Training cohort
TCGA-D1-A17B	0	213	69	Female	Endometrioid endometrial adenocarcinoma	G2	Stage1	Training cohort
TCGA-D1-A17A	0	48	59	Female	Endometrioid endometrial adenocarcinoma	G3	Stage2	Training cohort
TCGA-BG-A3EW	0	344	62	Female	Endometrioid endometrial adenocarcinoma	G3	Stage3	Training cohort
TCGA-D1-A16D	0	1141	49	Female	Endometrioid endometrial adenocarcinoma	G2	Stage1	Training cohort
TCGA-BK-A0C9	0	1092	57	Female	Endometrioid endometrial adenocarcinoma	G1	Stage1	Training cohort
TCGA-B5-A11P	0	1583	87	Female	Endometrioid endometrial adenocarcinoma	G3	Stage1	Training cohort
TCGA-AP-A0LP	0	1875	76	Female	Endometrioid endometrial adenocarcinoma	G1	Stage1	Training cohort
TCGA-D1-A0ZU	0	872	34	Female	Endometrioid endometrial adenocarcinoma	G2	Stage1	Training cohort
TCGA-D1-A165	0	20	64	Female	Endometrioid endometrial adenocarcinoma	G1	Stage3	Training cohort
TCGA-AX-A05Y	0	2684	57	Female	Endometrioid endometrial adenocarcinoma	G1	Stage1	Training cohort
TCGA-B5-A11I	0	2303	65	Female	Endometrioid endometrial adenocarcinoma	G3	Stage4	Training cohort
TCGA-SJ-A6ZJ	0	556	61	Female	Endometrioid endometrial adenocarcinoma	G2	Stage1	Training cohort
TCGA-AX-A3G9	0	558	63	Female	Endometrioid endometrial adenocarcinoma	G3	Stage3	Training cohort
TCGA-D1-A16B	0	1106	64	Female	Endometrioid endometrial adenocarcinoma	G2	Stage1	Training cohort
TCGA-FI-A2D6	1	767	74	Female	Endometrioid endometrial adenocarcinoma	G3	Stage1	Training cohort
TCGA-SL-A6JA	0	7	77	Female	Endometrioid endometrial adenocarcinoma	G3	Stage1	Training cohort
TCGA-EO-A22U	0	1407	83	Female	Endometrioid endometrial adenocarcinoma	G3	Stage1	Training cohort
TCGA-EO-A22X	0	1752	36	Female	Endometrioid endometrial adenocarcinoma	G3	Stage3	Testing cohort
TCGA-B5-A11M	0	1362	43	Female	Endometrioid endometrial adenocarcinoma	G1	Stage1	Testing cohort
TCGA-BG-A0M7	0	1937	60	Female	Endometrioid endometrial adenocarcinoma	G2	Stage3	Testing cohort
TCGA-B5-A11X	0	596	66	Female	Endometrioid endometrial adenocarcinoma	G3	Stage3	Testing cohort
TCGA-AP-A1DH	0	2180	62	Female	Endometrioid endometrial adenocarcinoma	G3	Stage1	Testing cohort
TCGA-AX-A060	0	1075	77	Female	Endometrioid endometrial adenocarcinoma	G3	Stage1	Testing cohort
TCGA-SJ-A6ZI	0	631	64	Female	Endometrioid endometrial adenocarcinoma	G1	Stage1	Testing cohort
TCGA-AX-A2HK	1	90	77	Female	Endometrioid endometrial adenocarcinoma	G3	Stage3	Testing cohort
TCGA-AX-A3FX	1	1333	69	Female	Endometrioid endometrial adenocarcinoma	G3	Stage2	Testing cohort
TCGA-BG-A0MO	0	1309	63	Female	Endometrioid endometrial adenocarcinoma	G1	Stage1	Testing cohort
TCGA-A5-A7WJ	0	341	64	Female	Endometrioid endometrial adenocarcinoma	G2	Stage1	Testing cohort
TCGA-EY-A1GQ	0	544	76	Female	Endometrioid endometrial adenocarcinoma	G3	Stage1	Testing cohort
TCGA-EC-A24G	0	511	57	Female	Endometrioid endometrial adenocarcinoma	G3	Stage2	Testing cohort
TCGA-BK-A6W3	0	305	34	Female	Endometrioid endometrial adenocarcinoma	G2	Stage2	Testing cohort
TCGA-AX-A05U	0	903	56	Female	Endometrioid endometrial adenocarcinoma	G1	Stage1	Testing cohort
TCGA-BG-A18B	0	470	53	Female	Endometrioid endometrial adenocarcinoma	G2	Stage1	Testing cohort
TCGA-D1-A17S	0	739	59	Female	Endometrioid endometrial adenocarcinoma	G1	Stage1	Testing cohort
TCGA-BK-A13B	0	966	58	Female	Endometrioid endometrial adenocarcinoma	G3	Stage1	Testing cohort
TCGA-B5-A11Q	0	976	64	Female	Endometrioid endometrial adenocarcinoma	G1	Stage3	Testing cohort
TCGA-B5-A3FH	0	841	74	Female	Endometrioid endometrial adenocarcinoma	G3	Stage1	Testing cohort
TCGA-B5-A0JV	0	2616	63	Female	Endometrioid endometrial adenocarcinoma	G2	Stage1	Testing cohort
TCGA-AP-A0LS	0	2904	63	Female	Endometrioid endometrial adenocarcinoma	G2	Stage1	Testing cohort
TCGA-DF-A2KV	0	2717	55	Female	Endometrioid endometrial adenocarcinoma	G3	Stage1	Testing cohort
TCGA-FI-A2F4	0	2230	64	Female	Endometrioid endometrial adenocarcinoma	G3	Stage1	Testing cohort
TCGA-EY-A214	0	438	66	Female	Endometrioid endometrial adenocarcinoma	G3	Stage3	Testing cohort
TCGA-5B-A90C	0	1202	69	Female	Endometrioid endometrial adenocarcinoma	G2	Stage1	Testing cohort
TCGA-B5-A1MZ	0	1598	54	Female	Endometrioid endometrial adenocarcinoma	G1	Stage1	Testing cohort
TCGA-BG-A0MK	1	1317	52	Female	Endometrioid endometrial adenocarcinoma	G3	Stage2	Testing cohort
TCGA-EO-A3KX	0	1170	80	Female	Endometrioid endometrial adenocarcinoma	G3	Stage1	Testing cohort
TCGA-D1-A16Q	0	324	54	Female	Endometrioid endometrial adenocarcinoma	G2	Stage2	Testing cohort
TCGA-A5-A2K5	0	752	76	Female	Endometrioid endometrial adenocarcinoma	G3	Stage1	Testing cohort
TCGA-D1-A16X	0	111	54	Female	Endometrioid endometrial adenocarcinoma	G2	Stage1	Testing cohort
TCGA-A5-A0VO	1	875	64	Female	Endometrioid endometrial adenocarcinoma	G2	Stage1	Testing cohort
TCGA-AX-A1C9	0	802	73	Female	Endometrioid endometrial adenocarcinoma	G2	Stage1	Testing cohort
TCGA-A5-A0GG	0	3762	76	Female	Endometrioid endometrial adenocarcinoma	G1	Stage1	Testing cohort
TCGA-D1-A176	0	917	67	Female	Endometrioid endometrial adenocarcinoma	G2	Stage1	Testing cohort
TCGA-BG-A0RY	0	469	68	Female	Endometrioid endometrial adenocarcinoma	G2	Stage1	Testing cohort
TCGA-BS-A0U7	1	935	63	Female	Endometrioid endometrial adenocarcinoma	G2	Stage1	Testing cohort
TCGA-D1-A3DG	1	130	81	Female	Endometrioid endometrial adenocarcinoma	G3	Stage4	Testing cohort
TCGA-EO-A22R	0	1878	56	Female	Endometrioid endometrial adenocarcinoma	G3	Stage1	Testing cohort
TCGA-BS-A0U9	0	2825	59	Female	Endometrioid endometrial adenocarcinoma	G3	Stage2	Testing cohort
TCGA-AP-A1DK	0	2767	53	Female	Endometrioid endometrial adenocarcinoma	G3	Stage1	Testing cohort
TCGA-D1-A1NS	0	43	53	Female	Endometrioid endometrial adenocarcinoma	G1	Stage1	Testing cohort
TCGA-BS-A0V8	0	2544	68	Female	Endometrioid endometrial adenocarcinoma	G2	Stage2	Testing cohort
TCGA-B5-A3FC	0	2185	53	Female	Endometrioid endometrial adenocarcinoma	G3	Stage2	Testing cohort
TCGA-D1-A0ZQ	0	260	90	Female	Endometrioid endometrial adenocarcinoma	G2	Stage1	Testing cohort
TCGA-D1-A17K	0	854	74	Female	Endometrioid endometrial adenocarcinoma	G2	Stage1	Testing cohort
TCGA-BG-A0MC	0	1263	74	Female	Endometrioid endometrial adenocarcinoma	G1	Stage1	Testing cohort
TCGA-BS-A0TD	0	2379	65	Female	Endometrioid endometrial adenocarcinoma	G1	Stage1	Testing cohort
TCGA-BG-A0M4	0	2167	60	Female	Endometrioid endometrial adenocarcinoma	G3	Stage1	Testing cohort
TCGA-AJ-A5DV	0	679	65	Female	Endometrioid endometrial adenocarcinoma	G3	Stage1	Testing cohort
TCGA-B5-A0K0	0	1478	48	Female	Endometrioid endometrial adenocarcinoma	G1	Stage1	Testing cohort
TCGA-B5-A0JR	0	1731	73	Female	Endometrioid endometrial adenocarcinoma	G3	Stage1	Testing cohort
TCGA-AX-A2HD	0	1414	69	Female	Endometrioid endometrial adenocarcinoma	G3	Stage3	Testing cohort
TCGA-AJ-A3EL	0	684	47	Female	Endometrioid endometrial adenocarcinoma	G3	Stage1	Testing cohort
TCGA-BG-A2AD	0	609	63	Female	Endometrioid endometrial adenocarcinoma	G3	Stage3	Testing cohort
TCGA-AX-A3FZ	0	6	33	Female	Endometrioid endometrial adenocarcinoma	G3	Stage3	Testing cohort
TCGA-D1-A163	0	991	50	Female	Endometrioid endometrial adenocarcinoma	G2	Stage3	Testing cohort
TCGA-AJ-A3BK	0	1031	68	Female	Endometrioid endometrial adenocarcinoma	G3	Stage1	Testing cohort
TCGA-AP-A0LO	1	1016	45	Female	Endometrioid endometrial adenocarcinoma	G2	Stage1	Testing cohort
TCGA-EO-A22S	0	1872	58	Female	Endometrioid endometrial adenocarcinoma	G3	Stage1	Testing cohort
TCGA-AP-A054	1	709	64	Female	Endometrioid endometrial adenocarcinoma	G3	Stage3	Testing cohort
TCGA-AX-A2HC	0	1044	53	Female	Endometrioid endometrial adenocarcinoma	G3	Stage3	Testing cohort
TCGA-AX-A063	0	2417	63	Female	Endometrioid endometrial adenocarcinoma	G2	Stage1	Testing cohort
TCGA-B5-A1MW	0	447	55	Female	Endometrioid endometrial adenocarcinoma	G3	Stage1	Testing cohort
TCGA-EO-A1Y7	0	1495	65	Female	Endometrioid endometrial adenocarcinoma	G3	Stage1	Testing cohort
TCGA-BS-A0UV	0	2228	55	Female	Endometrioid endometrial adenocarcinoma	G3	Stage3	Testing cohort
TCGA-B5-A11J	0	1656	64	Female	Endometrioid endometrial adenocarcinoma	G2	Stage1	Testing cohort
TCGA-A5-A0GP	0	1416	58	Female	Endometrioid endometrial adenocarcinoma	G1	Stage1	Testing cohort
TCGA-D1-A0ZV	0	728	58	Female	Endometrioid endometrial adenocarcinoma	G2	Stage1	Testing cohort
TCGA-AX-A0IZ	0	1333	53	Female	Endometrioid endometrial adenocarcinoma	G3	Stage1	Testing cohort
TCGA-B5-A11U	0	509	74	Female	Endometrioid endometrial adenocarcinoma	G3	Stage4	Testing cohort
TCGA-EY-A2OP	0	944	63	Female	Endometrioid endometrial adenocarcinoma	G3	Stage1	Testing cohort
TCGA-A5-A0GE	0	3205	38	Female	Endometrioid endometrial adenocarcinoma	G2	Stage1	Testing cohort
TCGA-PG-A916	0	522	70	Female	Endometrioid endometrial adenocarcinoma	G2	Stage1	Testing cohort
TCGA-EY-A548	0	430	83	Female	Endometrioid endometrial adenocarcinoma	G1	Stage1	Testing cohort
TCGA-B5-A0K2	0	2209	54	Female	Endometrioid endometrial adenocarcinoma	G1	Stage3	Testing cohort
TCGA-AX-A2HJ	0	935	35	Female	Endometrioid endometrial adenocarcinoma	G3	Stage1	Testing cohort
TCGA-AJ-A8CV	0	1068	58	Female	Endometrioid endometrial adenocarcinoma	G2	Stage1	Testing cohort
TCGA-AX-A3GB	0	440	73	Female	Endometrioid endometrial adenocarcinoma	G3	Stage1	Testing cohort
TCGA-A5-AB3J	0	512	52	Female	Endometrioid endometrial adenocarcinoma	G2	Stage2	Testing cohort
TCGA-D1-A167	0	478	70	Female	Endometrioid endometrial adenocarcinoma	G2	Stage1	Testing cohort
TCGA-B5-A3F9	0	4155	56	Female	Endometrioid endometrial adenocarcinoma	G3	Stage1	Testing cohort
TCGA-AX-A1CI	0	2600	61	Female	Endometrioid endometrial adenocarcinoma	G1	Stage1	Testing cohort
TCGA-AP-A05P	0	636	54	Female	Endometrioid endometrial adenocarcinoma	G1	Stage1	Testing cohort
TCGA-A5-A0GJ	0	2000	44	Female	Endometrioid endometrial adenocarcinoma	G2	Stage1	Testing cohort
TCGA-BG-A0MQ	0	1817	71	Female	Endometrioid endometrial adenocarcinoma	G1	Stage1	Testing cohort
TCGA-A5-A3LO	0	776	64	Female	Endometrioid endometrial adenocarcinoma	G3	Stage1	Testing cohort
TCGA-BG-A222	0	291	49	Female	Endometrioid endometrial adenocarcinoma	G3	Stage1	Testing cohort
TCGA-B5-A0JS	0	2627	54	Female	Endometrioid endometrial adenocarcinoma	G1	Stage1	Testing cohort
TCGA-EO-A3B0	0	1412	43	Female	Endometrioid endometrial adenocarcinoma	G3	Stage3	Testing cohort
TCGA-EY-A2OM	0	694	55	Female	Endometrioid endometrial adenocarcinoma	G3	Stage1	Testing cohort
TCGA-B5-A0K4	0	1757	51	Female	Endometrioid endometrial adenocarcinoma	G2	Stage1	Testing cohort
TCGA-D1-A17F	0	39	68	Female	Endometrioid endometrial adenocarcinoma	G2	Stage1	Testing cohort
TCGA-AJ-A3NE	0	628	46	Female	Endometrioid endometrial adenocarcinoma	G3	Stage1	Testing cohort
TCGA-D1-A0ZS	0	148	54	Female	Endometrioid endometrial adenocarcinoma	G3	Stage1	Testing cohort
TCGA-SL-A6J9	0	2	73	Female	Endometrioid endometrial adenocarcinoma	G3	Stage1	Testing cohort
TCGA-EY-A1GP	0	573	54	Female	Endometrioid endometrial adenocarcinoma	G1	Stage1	Testing cohort
TCGA-DI-A1BY	0	1114	63	Female	Endometrioid endometrial adenocarcinoma	G2	Stage2	Testing cohort
TCGA-EY-A5W2	0	516	72	Female	Endometrioid endometrial adenocarcinoma	G3	Stage1	Testing cohort
TCGA-B5-A0K9	1	409	88	Female	Endometrioid endometrial adenocarcinoma	G1	Stage2	Testing cohort
TCGA-A5-A0GM	0	1841	53	Female	Endometrioid endometrial adenocarcinoma	G1	Stage1	Testing cohort
TCGA-A5-A0GA	1	543	67	Female	Endometrioid endometrial adenocarcinoma	G3	Stage3	Testing cohort
TCGA-B5-A0K3	1	830	62	Female	Endometrioid endometrial adenocarcinoma	G3	Stage1	Testing cohort
TCGA-5S-A9Q8	0	313	51	Female	Endometrioid endometrial adenocarcinoma	G2	Stage3	Testing cohort
TCGA-D1-A169	0	1135	63	Female	Endometrioid endometrial adenocarcinoma	G2	Stage4	Testing cohort
TCGA-BG-A0VX	0	1043	58	Female	Endometrioid endometrial adenocarcinoma	G1	Stage1	Testing cohort
TCGA-BG-A0VZ	0	1601	58	Female	Endometrioid endometrial adenocarcinoma	G1	Stage3	Testing cohort
TCGA-BG-A0M9	0	2270	73	Female	Endometrioid endometrial adenocarcinoma	G2	Stage1	Testing cohort
TCGA-B5-A11G	0	3448	71	Female	Endometrioid endometrial adenocarcinoma	G1	Stage1	Testing cohort
TCGA-BS-A0TE	1	146	35	Female	Endometrioid endometrial adenocarcinoma	G3	Stage4	Testing cohort
TCGA-D1-A1NZ	0	548	60	Female	Endometrioid endometrial adenocarcinoma	G1	Stage1	Testing cohort
TCGA-EY-A1GX	1	1127	76	Female	Endometrioid endometrial adenocarcinoma	G2	Stage3	Testing cohort
TCGA-E6-A1M0	0	1793	56	Female	Endometrioid endometrial adenocarcinoma	G3	Stage3	Testing cohort
TCGA-B5-A11E	0	1820	53	Female	Endometrioid endometrial adenocarcinoma	G3	Stage1	Testing cohort
TCGA-AX-A06B	0	2058	72	Female	Endometrioid endometrial adenocarcinoma	G3	Stage2	Testing cohort
TCGA-AJ-A2QO	1	1045	85	Female	Endometrioid endometrial adenocarcinoma	G3	Stage1	Testing cohort
TCGA-AX-A3FS	0	7	82	Female	Endometrioid endometrial adenocarcinoma	G3	Stage1	Testing cohort
TCGA-QS-A744	0	451	86	Female	Endometrioid endometrial adenocarcinoma	G2	Stage3	Testing cohort
TCGA-DI-A0WH	0	496	64	Female	Endometrioid endometrial adenocarcinoma	G3	Stage1	Testing cohort
TCGA-AJ-A2QN	0	1069	60	Female	Endometrioid endometrial adenocarcinoma	G3	Stage2	Testing cohort
TCGA-BS-A0V6	0	2725	55	Female	Endometrioid endometrial adenocarcinoma	G1	Stage1	Testing cohort
TCGA-AP-A051	0	3948	69	Female	Endometrioid endometrial adenocarcinoma	G3	Stage1	Testing cohort
TCGA-AX-A2HA	0	2475	35	Female	Endometrioid endometrial adenocarcinoma	G3	Stage1	Testing cohort
TCGA-FI-A2F9	0	1803	79	Female	Endometrioid endometrial adenocarcinoma	G3	Stage1	Testing cohort
TCGA-E6-A2P9	0	1386	65	Female	Endometrioid endometrial adenocarcinoma	G3	Stage1	Testing cohort
TCGA-BG-A2AE	0	721	57	Female	Endometrioid endometrial adenocarcinoma	G3	Stage1	Testing cohort
TCGA-D1-A160	0	112	70	Female	Endometrioid endometrial adenocarcinoma	G2	Stage1	Testing cohort
TCGA-A5-A0GB	0	997	65	Female	Endometrioid endometrial adenocarcinoma	G3	Stage1	Testing cohort
