# Supplementary material for: Novel miRNA markers for the diagnosis and prognosis of endometrial cancer
Source: J Cell Mol Med. 2020 Mar 9;24(8):4533–46. doi: 10.1111/jcmm.15111 (PMC7176884; doi:10.1111/jcmm.15111)
Supplement: Supplementary file 3 — Table S2 [file JCMM-24-4533-s003.xlsx]

## Sheet: Sheet1
Table S2. Data sources and grouping for EC patients in this study
Data sources		Grouping	Endometrial cancer	Normal endometrium	Total
TCGA		Training cohort	258	21	279
		Testing cohort	129	11	140
		Total	387	32	419
GEO	GSE35794	-	18	4	22
Total			405	36	441
