# Supplementary material for: Novel miRNA markers for the diagnosis and prognosis of endometrial cancer
Source: J Cell Mol Med. 2020 Mar 9;24(8):4533–46. doi: 10.1111/jcmm.15111 (PMC7176884; doi:10.1111/jcmm.15111)
Supplement: Supplementary file 4 — Table S3 [file JCMM-24-4533-s004.xlsx]

## Sheet: Sheet1
Table S3. 417 differentially expressed miRNAs between EC and normal endometrium tissues
miRNA name
hsa-miR-183-5p
hsa-miR-96-5p
hsa-miR-182-5p
hsa-miR-429
hsa-miR-200b-3p
hsa-miR-200a-5p
hsa-miR-200b-5p
hsa-miR-200a-3p
hsa-miR-205-5p
hsa-miR-141-3p
hsa-miR-1307-3p
hsa-miR-542-5p
hsa-miR-542-3p
hsa-miR-101-3p
hsa-miR-210-3p
hsa-miR-200c-3p
hsa-miR-28-5p
hsa-miR-424-3p
hsa-miR-140-3p
hsa-miR-425-5p
hsa-miR-152-3p
hsa-miR-450b-5p
hsa-miR-141-5p
hsa-miR-450a-5p
hsa-miR-200c-5p
hsa-miR-139-5p
hsa-miR-23b-3p
hsa-miR-143-3p
hsa-miR-26a-5p
hsa-miR-374b-5p
hsa-miR-1976
hsa-miR-381-3p
hsa-miR-99a-5p
hsa-miR-424-5p
hsa-miR-1301-3p
hsa-miR-145-5p
hsa-miR-27b-3p
hsa-miR-503-3p
hsa-miR-484
hsa-miR-28-3p
hsa-miR-24-1-5p
hsa-miR-27b-5p
hsa-miR-100-5p
hsa-miR-1266-5p
hsa-miR-3074-5p
hsa-miR-140-5p
hsa-miR-15b-3p
hsa-miR-3200-3p
hsa-miR-145-3p
hsa-miR-135b-5p
hsa-miR-183-3p
hsa-miR-101-5p
hsa-miR-877-5p
hsa-miR-136-3p
hsa-miR-374a-5p
hsa-miR-143-5p
hsa-miR-1307-5p
hsa-miR-4746-5p
hsa-miR-18a-5p
hsa-miR-130b-5p
hsa-miR-411-5p
hsa-miR-1269a
hsa-miR-3926
hsa-miR-379-5p
hsa-miR-130b-3p
hsa-miR-15b-5p
hsa-let-7c-5p
hsa-miR-125b-5p
hsa-miR-125a-5p
hsa-miR-299-5p
hsa-miR-203a-3p
hsa-miR-299-3p
hsa-miR-195-3p
hsa-miR-139-3p
hsa-miR-345-5p
hsa-miR-3613-5p
hsa-miR-151b
hsa-miR-4724-5p
hsa-miR-133a-3p
hsa-miR-136-5p
hsa-miR-126-5p
hsa-miR-195-5p
hsa-miR-503-5p
hsa-miR-29a-3p
hsa-miR-10b-5p
hsa-miR-191-5p
hsa-miR-210-5p
hsa-miR-592
hsa-miR-18a-3p
hsa-miR-134-3p
hsa-miR-1-3p
hsa-miR-1271-5p
hsa-miR-127-3p
hsa-miR-93-5p
hsa-miR-20b-5p
hsa-miR-4652-5p
hsa-miR-154-5p
hsa-miR-3615
hsa-miR-671-5p
hsa-miR-940
hsa-miR-126-3p
hsa-miR-455-5p
hsa-miR-3170
hsa-miR-29c-3p
hsa-miR-106a-5p
hsa-miR-891a-5p
hsa-miR-376c-3p
hsa-miR-133b
hsa-miR-99a-3p
hsa-miR-766-3p
hsa-miR-93-3p
hsa-miR-7-5p
hsa-miR-3934-3p
hsa-miR-3199
hsa-miR-127-5p
hsa-miR-331-3p
hsa-miR-3614-5p
hsa-miR-146a-5p
hsa-miR-1247-3p
hsa-miR-301b-3p
hsa-miR-203b-3p
hsa-miR-574-3p
hsa-miR-411-3p
hsa-miR-221-3p
hsa-miR-106b-5p
hsa-miR-324-5p
hsa-miR-17-5p
hsa-miR-30e-5p
hsa-miR-199a-3p
hsa-miR-125b-2-3p
hsa-miR-199b-3p
hsa-miR-363-3p
hsa-miR-410-3p
hsa-miR-337-3p
hsa-miR-449b-5p
hsa-miR-942-5p
hsa-miR-548q
hsa-miR-9-5p
hsa-miR-16-5p
hsa-miR-556-3p
hsa-miR-381-5p
hsa-miR-135b-3p
hsa-miR-30e-3p
hsa-miR-16-2-3p
hsa-miR-20b-3p
hsa-miR-15a-5p
hsa-miR-654-3p
hsa-miR-937-3p
hsa-miR-3616-3p
hsa-miR-629-3p
hsa-miR-1226-3p
hsa-miR-3622a-3p
hsa-miR-769-3p
hsa-miR-377-5p
hsa-miR-324-3p
hsa-miR-204-5p
hsa-miR-199a-5p
hsa-miR-548aw
hsa-miR-423-3p
hsa-miR-632
hsa-miR-409-5p
hsa-miR-205-3p
hsa-miR-148b-3p
hsa-let-7i-5p
hsa-miR-495-3p
hsa-miR-370-5p
hsa-miR-18b-5p
hsa-miR-23b-5p
hsa-miR-23c
hsa-miR-449a
hsa-miR-9-3p
hsa-miR-92b-3p
hsa-miR-3614-3p
hsa-miR-1343-3p
hsa-miR-4664-3p
hsa-miR-7705
hsa-miR-502-3p
hsa-miR-758-3p
hsa-miR-182-3p
hsa-miR-10b-3p
hsa-miR-636
hsa-miR-129-2-3p
hsa-miR-616-3p
hsa-miR-556-5p
hsa-miR-6854-5p
hsa-miR-134-5p
hsa-miR-132-5p
hsa-let-7c-3p
hsa-miR-191-3p
hsa-miR-2355-5p
hsa-miR-449b-3p
hsa-miR-377-3p
hsa-miR-6720-3p
hsa-miR-3065-5p
hsa-miR-197-3p
hsa-miR-155-5p
hsa-miR-2277-5p
hsa-miR-449c-5p
hsa-miR-185-3p
hsa-miR-378c
hsa-miR-6892-5p
hsa-miR-4510
hsa-miR-497-5p
hsa-miR-655-3p
hsa-miR-148b-5p
hsa-miR-192-5p
hsa-miR-653-5p
hsa-miR-7706
hsa-miR-154-3p
hsa-miR-132-3p
hsa-miR-215-5p
hsa-miR-96-3p
hsa-miR-199b-5p
hsa-miR-185-5p
hsa-miR-1224-5p
hsa-miR-425-3p
hsa-miR-382-5p
hsa-miR-758-5p
hsa-miR-1229-3p
hsa-miR-10a-3p
hsa-miR-181b-3p
hsa-miR-5001-3p
hsa-miR-431-3p
hsa-miR-1247-5p
hsa-miR-103a-2-5p
hsa-miR-21-3p
hsa-miR-155-3p
hsa-miR-29a-5p
hsa-miR-3619-3p
hsa-miR-6877-5p
hsa-miR-106a-3p
hsa-miR-376b-5p
hsa-miR-654-5p
hsa-miR-376c-5p
hsa-miR-214-5p
hsa-miR-877-3p
hsa-miR-151a-5p
hsa-miR-142-3p
hsa-miR-16-1-3p
hsa-miR-3677-3p
hsa-miR-3065-3p
hsa-miR-516a-5p
hsa-miR-550a-3p
hsa-miR-95-3p
hsa-miR-3648
hsa-miR-32-3p
hsa-miR-339-5p
hsa-miR-374a-3p
hsa-miR-675-3p
hsa-miR-6783-3p
hsa-miR-7-1-3p
hsa-miR-3127-5p
hsa-let-7e-3p
hsa-miR-508-3p
hsa-miR-3610
hsa-miR-3934-5p
hsa-miR-3682-3p
hsa-miR-138-5p
hsa-miR-18b-3p
hsa-miR-3664-5p
hsa-miR-663a
hsa-miR-369-5p
hsa-miR-194-3p
hsa-miR-487b-3p
hsa-miR-497-3p
hsa-miR-379-3p
hsa-miR-383-5p
hsa-miR-382-3p
hsa-miR-548d-3p
hsa-let-7a-5p
hsa-miR-4664-5p
hsa-miR-26a-2-3p
hsa-miR-532-5p
hsa-miR-5000-3p
hsa-miR-129-5p
hsa-miR-660-5p
hsa-miR-4999-5p
hsa-miR-380-5p
hsa-miR-340-3p
hsa-miR-4665-5p
hsa-miR-222-3p
hsa-miR-577
hsa-miR-130a-3p
hsa-miR-4444
hsa-let-7b-5p
hsa-miR-107
hsa-miR-1269b
hsa-miR-361-5p
hsa-miR-3691-5p
hsa-miR-519a-5p
hsa-miR-4661-5p
hsa-miR-2277-3p
hsa-miR-760
hsa-miR-106b-3p
hsa-miR-4326
hsa-miR-486-3p
hsa-miR-370-3p
hsa-miR-125b-1-3p
hsa-miR-1292-5p
hsa-miR-92a-3p
hsa-miR-22-3p
hsa-miR-6815-3p
hsa-miR-494-3p
hsa-miR-4726-5p
hsa-miR-330-5p
hsa-miR-889-3p
hsa-miR-1277-3p
hsa-miR-345-3p
hsa-miR-25-5p
hsa-miR-190b-5p
hsa-miR-744-5p
hsa-miR-3664-3p
hsa-miR-3136-5p
hsa-miR-499a-5p
hsa-miR-31-3p
hsa-miR-887-5p
hsa-miR-26b-3p
hsa-miR-543
hsa-miR-6501-5p
hsa-miR-301a-5p
hsa-miR-329-3p
hsa-miR-4742-3p
hsa-miR-92b-5p
hsa-miR-493-5p
hsa-miR-501-3p
hsa-miR-214-3p
hsa-miR-3150b-3p
hsa-miR-362-3p
hsa-miR-301a-3p
hsa-miR-3616-5p
hsa-miR-192-3p
hsa-miR-3944-3p
hsa-miR-652-3p
hsa-miR-483-5p
hsa-miR-128-3p
hsa-miR-6781-3p
hsa-miR-142-5p
hsa-miR-433-3p
hsa-miR-4423-5p
hsa-miR-3651
hsa-miR-3913-5p
hsa-miR-4668-3p
hsa-miR-19a-3p
hsa-miR-744-3p
hsa-miR-33b-5p
hsa-miR-375-3p
hsa-let-7a-2-3p
hsa-miR-642a-5p
hsa-miR-455-3p
hsa-miR-4638-3p
hsa-miR-548v
hsa-miR-26b-5p
hsa-miR-514a-3p
hsa-miR-4466
hsa-miR-33b-3p
hsa-miR-489-3p
hsa-miR-1180-3p
hsa-miR-5581-3p
hsa-miR-374b-3p
hsa-miR-376a-3p
hsa-miR-493-3p
hsa-miR-147b-3p
hsa-miR-1301-5p
hsa-miR-4523
hsa-miR-3187-3p
hsa-miR-653-3p
hsa-miR-502-5p
hsa-miR-7702
hsa-miR-194-5p
hsa-miR-628-5p
hsa-miR-1284
hsa-miR-487a-5p
hsa-miR-590-3p
hsa-miR-885-5p
hsa-miR-328-3p
hsa-miR-378d
hsa-miR-499a-3p
hsa-miR-34a-3p
hsa-miR-942-3p
hsa-miR-5698
hsa-miR-376b-3p
hsa-miR-29c-5p
hsa-miR-6798-3p
hsa-let-7f-5p
hsa-miR-4728-3p
hsa-miR-181c-3p
hsa-miR-491-3p
hsa-miR-3194-5p
hsa-miR-582-3p
hsa-miR-221-5p
hsa-miR-31-5p
hsa-miR-1304-5p
hsa-miR-483-3p
hsa-miR-10a-5p
hsa-miR-4449
hsa-miR-432-5p
hsa-miR-1275
hsa-miR-874-3p
hsa-miR-6718-5p
hsa-miR-98-3p
hsa-miR-550a-5p
hsa-miR-656-3p
hsa-miR-539-5p
hsa-miR-222-5p
hsa-miR-2110
hsa-miR-223-3p
hsa-miR-589-3p
hsa-miR-579-5p
hsa-miR-589-5p
hsa-miR-29b-1-5p
hsa-miR-4766-3p
hsa-miR-451a
hsa-miR-4784
hsa-miR-5586-5p
hsa-miR-1270
hsa-miR-539-3p
hsa-miR-320d
