# Supplementary material for: Novel miRNA markers for the diagnosis and prognosis of endometrial cancer
Source: J Cell Mol Med. 2020 Mar 9;24(8):4533–46. doi: 10.1111/jcmm.15111 (PMC7176884; doi:10.1111/jcmm.15111)
Supplement: Supplementary file 5 — Table S4 [file JCMM-24-4533-s005.xlsx]

## Sheet: results
Table S4. Functional enrichment analysis of the 417 differentially expressed miRNAs
Category	Subcategory	Enrichment	p value	expected	observed	miRNAs/precursors
Pathways (miRWalk)	WP2037 Prolactin Signaling Pathway	over-represented	4.55691e-08	79.7445	114	hsa-miR-183-5p; hsa-miR-96-5p; hsa-miR-429; hsa-miR-200b-3p; hsa-miR-200a-3p; hsa-miR-205-5p; hsa-miR-141-3p; hsa-miR-1307-3p; hsa-miR-101-3p; hsa-miR-210-3p; hsa-miR-200c-3p; hsa-miR-28-5p; hsa-miR-140-3p; hsa-miR-425-5p; hsa-miR-152-3p; hsa-miR-139-5p; hsa-miR-23b-3p; hsa-miR-143-3p; hsa-miR-26a-5p; hsa-miR-374b-5p; hsa-miR-99a-5p; hsa-miR-424-5p; hsa-miR-145-5p; hsa-miR-27b-3p; hsa-miR-484; hs…
Pathways (miRWalk)	P00049 Parkinson disease	over-represented	2.18864e-07	66.1517	97	hsa-miR-183-5p; hsa-miR-96-5p; hsa-miR-200b-3p; hsa-miR-200a-3p; hsa-miR-205-5p; hsa-miR-141-3p; hsa-miR-200c-3p; hsa-miR-28-5p; hsa-miR-140-3p; hsa-miR-450a-5p; hsa-miR-23b-3p; hsa-miR-143-3p; hsa-miR-26a-5p; hsa-miR-99a-5p; hsa-miR-424-5p; hsa-miR-1301-3p; hsa-miR-145-5p; hsa-miR-27b-3p; hsa-miR-484; hsa-miR-100-5p; hsa-miR-140-5p; hsa-miR-877-5p; hsa-miR-18a-5p; hsa-miR-130b-5p; hsa-miR-15b-5p…
Pathways (miRWalk)	hsa04120 Ubiquitin mediated proteolysis	over-represented	1.73011e-06	69.7764	99	hsa-miR-183-5p; hsa-miR-96-5p; hsa-miR-182-5p; hsa-miR-429; hsa-miR-200b-3p; hsa-miR-200a-3p; hsa-miR-101-3p; hsa-miR-210-3p; hsa-miR-200c-3p; hsa-miR-424-3p; hsa-miR-140-3p; hsa-miR-450a-5p; hsa-miR-23b-3p; hsa-miR-143-3p; hsa-miR-26a-5p; hsa-miR-99a-5p; hsa-miR-424-5p; hsa-miR-1301-3p; hsa-miR-145-5p; hsa-miR-27b-3p; hsa-miR-484; hsa-miR-100-5p; hsa-miR-3200-3p; hsa-miR-877-5p; hsa-miR-18a-5p; …
Pathways (miRWalk)	hsa04114 Oocyte meiosis	over-represented	6.80977e-06	73.8543	102	hsa-miR-183-5p; hsa-miR-96-5p; hsa-miR-182-5p; hsa-miR-200b-3p; hsa-miR-200a-3p; hsa-miR-141-3p; hsa-miR-101-3p; hsa-miR-210-3p; hsa-miR-200c-3p; hsa-miR-28-5p; hsa-miR-425-5p; hsa-miR-152-3p; hsa-miR-450a-5p; hsa-miR-139-5p; hsa-miR-23b-3p; hsa-miR-26a-5p; hsa-miR-99a-5p; hsa-miR-424-5p; hsa-miR-1301-3p; hsa-miR-145-5p; hsa-miR-27b-3p; hsa-miR-484; hsa-miR-100-5p; hsa-miR-877-5p; hsa-miR-18a-5p;…
Pathways (miRWalk)	WP111 Electron Transport Chain	over-represented	1.02133e-05	43.9501	67	hsa-miR-183-5p; hsa-miR-182-5p; hsa-miR-101-3p; hsa-miR-23b-3p; hsa-miR-26a-5p; hsa-miR-99a-5p; hsa-miR-1301-3p; hsa-miR-145-5p; hsa-miR-27b-3p; hsa-miR-484; hsa-miR-100-5p; hsa-miR-877-5p; hsa-miR-18a-5p; hsa-miR-130b-5p; hsa-miR-130b-3p; hsa-miR-125b-5p; hsa-miR-125a-5p; hsa-miR-10b-5p; hsa-miR-18a-3p; hsa-miR-1-3p; hsa-miR-93-5p; hsa-miR-671-5p; hsa-miR-940; hsa-miR-106a-5p; hsa-miR-7-5p; hsa-…
Pathways (miRWalk)	WP231 TNF alpha Signaling Pathway	over-represented	1.02133e-05	67.511	94	hsa-miR-183-5p; hsa-miR-200a-3p; hsa-miR-141-3p; hsa-miR-101-3p; hsa-miR-210-3p; hsa-miR-200c-3p; hsa-miR-28-5p; hsa-miR-140-3p; hsa-miR-425-5p; hsa-miR-450a-5p; hsa-miR-23b-3p; hsa-miR-143-3p; hsa-miR-26a-5p; hsa-miR-374b-5p; hsa-miR-424-5p; hsa-miR-1301-3p; hsa-miR-145-5p; hsa-miR-27b-3p; hsa-miR-484; hsa-miR-100-5p; hsa-miR-3200-3p; hsa-miR-877-5p; hsa-miR-15b-5p; hsa-let-7c-5p; hsa-miR-125b-5…
Pathways (miRWalk)	WP481 Insulin Signaling	over-represented	1.02133e-05	84.7285	113	hsa-miR-183-5p; hsa-miR-96-5p; hsa-miR-182-5p; hsa-miR-429; hsa-miR-200b-3p; hsa-miR-200a-3p; hsa-miR-205-5p; hsa-miR-141-3p; hsa-miR-101-3p; hsa-miR-210-3p; hsa-miR-200c-3p; hsa-miR-28-5p; hsa-miR-140-3p; hsa-miR-425-5p; hsa-miR-152-3p; hsa-miR-139-5p; hsa-miR-23b-3p; hsa-miR-143-3p; hsa-miR-26a-5p; hsa-miR-374b-5p; hsa-miR-99a-5p; hsa-miR-424-5p; hsa-miR-1301-3p; hsa-miR-145-5p; hsa-miR-27b-3p;…
Pathways (miRWalk)	hsa00310 Lysine degradation	over-represented	1.02133e-05	40.7784	63	hsa-miR-183-5p; hsa-miR-28-5p; hsa-miR-425-5p; hsa-miR-152-3p; hsa-miR-23b-3p; hsa-miR-26a-5p; hsa-miR-1301-3p; hsa-miR-27b-3p; hsa-miR-484; hsa-miR-100-5p; hsa-miR-877-5p; hsa-miR-130b-5p; hsa-miR-130b-3p; hsa-miR-15b-5p; hsa-let-7c-5p; hsa-miR-125b-5p; hsa-miR-125a-5p; hsa-miR-503-5p; hsa-miR-10b-5p; hsa-miR-29a-3p; hsa-miR-18a-3p; hsa-miR-1-3p; hsa-miR-127-3p; hsa-miR-93-5p; hsa-miR-29c-3p; hs…
Pathways (miRWalk)	WP395 IL 4 signaling pathway	over-represented	1.06491e-05	57.996	83	hsa-miR-183-5p; hsa-miR-96-5p; hsa-miR-182-5p; hsa-miR-429; hsa-miR-200b-3p; hsa-miR-200a-3p; hsa-miR-141-3p; hsa-miR-542-3p; hsa-miR-101-3p; hsa-miR-210-3p; hsa-miR-200c-3p; hsa-miR-28-5p; hsa-miR-425-5p; hsa-miR-152-3p; hsa-miR-139-5p; hsa-miR-23b-3p; hsa-miR-143-3p; hsa-miR-374b-5p; hsa-miR-1301-3p; hsa-miR-145-5p; hsa-miR-484; hsa-miR-100-5p; hsa-miR-140-5p; hsa-miR-374a-5p; hsa-miR-130b-5p; …
Pathways (miRWalk)	hsa00190 Oxidative phosphorylation	over-represented	1.06491e-05	48.481	72	hsa-miR-183-5p; hsa-miR-182-5p; hsa-miR-101-3p; hsa-miR-23b-3p; hsa-miR-26a-5p; hsa-miR-374b-5p; hsa-miR-99a-5p; hsa-miR-1301-3p; hsa-miR-145-5p; hsa-miR-27b-3p; hsa-miR-484; hsa-miR-100-5p; hsa-miR-3200-3p; hsa-miR-877-5p; hsa-miR-18a-5p; hsa-miR-130b-5p; hsa-miR-130b-3p; hsa-miR-15b-5p; hsa-miR-125b-5p; hsa-miR-125a-5p; hsa-miR-503-5p; hsa-miR-18a-3p; hsa-miR-1-3p; hsa-miR-93-5p; hsa-miR-671-5p…
Pathways (miRWalk)	WP195 IL 1 signaling pathway	over-represented	1.45011e-05	54.8244	79	hsa-miR-183-5p; hsa-miR-96-5p; hsa-miR-200a-3p; hsa-miR-141-3p; hsa-miR-101-3p; hsa-miR-210-3p; hsa-miR-200c-3p; hsa-miR-28-5p; hsa-miR-140-3p; hsa-miR-425-5p; hsa-miR-23b-3p; hsa-miR-143-3p; hsa-miR-26a-5p; hsa-miR-374b-5p; hsa-miR-424-5p; hsa-miR-145-5p; hsa-miR-27b-3p; hsa-miR-484; hsa-miR-877-5p; hsa-miR-130b-5p; hsa-miR-130b-3p; hsa-miR-15b-5p; hsa-miR-125b-5p; hsa-miR-125a-5p; hsa-miR-203a-…
Pathways (miRWalk)	P00012 Cadherin signaling pathway	over-represented	1.52614e-05	59.3553	84	hsa-miR-183-5p; hsa-miR-429; hsa-miR-200b-3p; hsa-miR-200a-3p; hsa-miR-205-5p; hsa-miR-141-3p; hsa-miR-1307-3p; hsa-miR-542-5p; hsa-miR-101-3p; hsa-miR-210-3p; hsa-miR-200c-3p; hsa-miR-425-5p; hsa-miR-23b-3p; hsa-miR-26a-5p; hsa-miR-374b-5p; hsa-miR-1301-3p; hsa-miR-145-5p; hsa-miR-484; hsa-miR-27b-5p; hsa-miR-100-5p; hsa-miR-877-5p; hsa-miR-130b-3p; hsa-let-7c-5p; hsa-miR-125b-5p; hsa-miR-125a-5…
Pathways (miRWalk)	P00018 EGF receptor signaling pathway	over-represented	1.52614e-05	74.7605	101	hsa-miR-96-5p; hsa-miR-182-5p; hsa-miR-429; hsa-miR-200b-3p; hsa-miR-200a-3p; hsa-miR-205-5p; hsa-miR-141-3p; hsa-miR-542-5p; hsa-miR-101-3p; hsa-miR-200c-3p; hsa-miR-28-5p; hsa-miR-140-3p; hsa-miR-425-5p; hsa-miR-152-3p; hsa-miR-23b-3p; hsa-miR-143-3p; hsa-miR-26a-5p; hsa-miR-99a-5p; hsa-miR-424-5p; hsa-miR-1301-3p; hsa-miR-145-5p; hsa-miR-27b-3p; hsa-miR-484; hsa-miR-100-5p; hsa-miR-877-5p; hsa…
Pathways (miRWalk)	hsa04914 Progesterone mediated oocyte maturation	over-represented	1.52614e-05	72.9481	99	hsa-miR-183-5p; hsa-miR-96-5p; hsa-miR-182-5p; hsa-miR-200a-3p; hsa-miR-141-3p; hsa-miR-101-3p; hsa-miR-28-5p; hsa-miR-140-3p; hsa-miR-425-5p; hsa-miR-152-3p; hsa-miR-139-5p; hsa-miR-23b-3p; hsa-miR-143-3p; hsa-miR-99a-5p; hsa-miR-424-5p; hsa-miR-1301-3p; hsa-miR-145-5p; hsa-miR-27b-3p; hsa-miR-484; hsa-miR-100-5p; hsa-miR-877-5p; hsa-miR-18a-5p; hsa-miR-130b-3p; hsa-miR-15b-5p; hsa-let-7c-5p; hs…
Pathways (miRWalk)	WP2034 Leptin signaling pathway	over-represented	1.9579e-05	80.6507	107	hsa-miR-183-5p; hsa-miR-96-5p; hsa-miR-182-5p; hsa-miR-429; hsa-miR-200b-3p; hsa-miR-200a-3p; hsa-miR-205-5p; hsa-miR-141-3p; hsa-miR-101-3p; hsa-miR-210-3p; hsa-miR-200c-3p; hsa-miR-28-5p; hsa-miR-140-3p; hsa-miR-425-5p; hsa-miR-152-3p; hsa-miR-23b-3p; hsa-miR-143-3p; hsa-miR-26a-5p; hsa-miR-374b-5p; hsa-miR-99a-5p; hsa-miR-424-5p; hsa-miR-145-5p; hsa-miR-27b-3p; hsa-miR-484; hsa-miR-100-5p; hsa…
Pathways (miRWalk)	hsa01100 Metabolic pathways	over-represented	1.99751e-05	113.727	141	hsa-miR-183-5p; hsa-miR-96-5p; hsa-miR-182-5p; hsa-miR-205-5p; hsa-miR-101-3p; hsa-miR-210-3p; hsa-miR-28-5p; hsa-miR-140-3p; hsa-miR-425-5p; hsa-miR-152-3p; hsa-miR-450b-5p; hsa-miR-23b-3p; hsa-miR-143-3p; hsa-miR-26a-5p; hsa-miR-374b-5p; hsa-miR-99a-5p; hsa-miR-1301-3p; hsa-miR-145-5p; hsa-miR-27b-3p; hsa-miR-484; hsa-miR-28-3p; hsa-miR-100-5p; hsa-miR-140-5p; hsa-miR-3200-3p; hsa-miR-877-5p; h…
Pathways (miRWalk)	hsa04620 Toll like receptor signaling pathway	over-represented	1.99751e-05	60.7146	85	hsa-miR-96-5p; hsa-miR-200a-3p; hsa-miR-141-3p; hsa-miR-101-3p; hsa-miR-210-3p; hsa-miR-200c-3p; hsa-miR-28-5p; hsa-miR-140-3p; hsa-miR-425-5p; hsa-miR-139-5p; hsa-miR-23b-3p; hsa-miR-143-3p; hsa-miR-26a-5p; hsa-miR-374b-5p; hsa-miR-424-5p; hsa-miR-145-5p; hsa-miR-27b-3p; hsa-miR-484; hsa-miR-877-5p; hsa-miR-130b-3p; hsa-miR-15b-5p; hsa-miR-125b-5p; hsa-miR-125a-5p; hsa-miR-299-5p; hsa-miR-203a-3…
Pathways (miRWalk)	P00032 Insulin IGF pathway mitogen activated protein kinase kinase MAP kinase cascade	over-represented	2.81511e-05	42.1377	63	hsa-miR-183-5p; hsa-miR-101-3p; hsa-miR-28-5p; hsa-miR-152-3p; hsa-miR-139-5p; hsa-miR-23b-3p; hsa-miR-26a-5p; hsa-miR-374b-5p; hsa-miR-99a-5p; hsa-miR-424-5p; hsa-miR-145-5p; hsa-miR-484; hsa-miR-100-5p; hsa-miR-877-5p; hsa-miR-18a-5p; hsa-miR-15b-5p; hsa-miR-125b-5p; hsa-miR-503-5p; hsa-miR-29a-3p; hsa-miR-191-5p; hsa-miR-18a-3p; hsa-miR-1-3p; hsa-miR-1271-5p; hsa-miR-93-5p; hsa-miR-126-3p; hsa…
Pathways (miRWalk)	P00047 PDGF signaling pathway	over-represented	2.81511e-05	72.9481	98	hsa-miR-96-5p; hsa-miR-182-5p; hsa-miR-429; hsa-miR-200b-3p; hsa-miR-200a-3p; hsa-miR-141-3p; hsa-miR-101-3p; hsa-miR-200c-3p; hsa-miR-28-5p; hsa-miR-140-3p; hsa-miR-425-5p; hsa-miR-139-5p; hsa-miR-23b-3p; hsa-miR-143-3p; hsa-miR-26a-5p; hsa-miR-99a-5p; hsa-miR-424-5p; hsa-miR-145-5p; hsa-miR-484; hsa-miR-100-5p; hsa-miR-877-5p; hsa-miR-18a-5p; hsa-miR-130b-3p; hsa-miR-15b-5p; hsa-let-7c-5p; hsa-…
Pathways (miRWalk)	WP75 Toll Like Receptor signaling	over-represented	2.81511e-05	61.1677	85	hsa-miR-96-5p; hsa-miR-200a-3p; hsa-miR-141-3p; hsa-miR-101-3p; hsa-miR-210-3p; hsa-miR-200c-3p; hsa-miR-28-5p; hsa-miR-140-3p; hsa-miR-425-5p; hsa-miR-139-5p; hsa-miR-23b-3p; hsa-miR-143-3p; hsa-miR-26a-5p; hsa-miR-374b-5p; hsa-miR-424-5p; hsa-miR-145-5p; hsa-miR-27b-3p; hsa-miR-484; hsa-miR-877-5p; hsa-miR-130b-3p; hsa-miR-15b-5p; hsa-miR-125b-5p; hsa-miR-125a-5p; hsa-miR-299-5p; hsa-miR-203a-3…
Pathways (miRWalk)	hsa05120 Epithelial cell signaling in Helicobacter pylori infection	over-represented	2.81511e-05	57.5429	81	hsa-miR-183-5p; hsa-miR-96-5p; hsa-miR-200a-3p; hsa-miR-205-5p; hsa-miR-141-3p; hsa-miR-542-5p; hsa-miR-101-3p; hsa-miR-210-3p; hsa-miR-200c-3p; hsa-miR-140-3p; hsa-miR-23b-3p; hsa-miR-374b-5p; hsa-miR-145-5p; hsa-miR-27b-3p; hsa-miR-484; hsa-miR-140-5p; hsa-miR-3200-3p; hsa-miR-877-5p; hsa-miR-130b-5p; hsa-miR-130b-3p; hsa-miR-15b-5p; hsa-miR-125b-5p; hsa-miR-125a-5p; hsa-miR-133a-3p; hsa-miR-19…
Pathways (miRWalk)	WP437 EGF EGFR Signaling Pathway	over-represented	3.58593e-05	90.1657	116	hsa-miR-183-5p; hsa-miR-96-5p; hsa-miR-182-5p; hsa-miR-429; hsa-miR-200b-3p; hsa-miR-200a-3p; hsa-miR-205-5p; hsa-miR-141-3p; hsa-miR-542-5p; hsa-miR-101-3p; hsa-miR-200c-3p; hsa-miR-28-5p; hsa-miR-140-3p; hsa-miR-425-5p; hsa-miR-139-5p; hsa-miR-23b-3p; hsa-miR-143-3p; hsa-miR-26a-5p; hsa-miR-99a-5p; hsa-miR-424-5p; hsa-miR-1301-3p; hsa-miR-145-5p; hsa-miR-27b-3p; hsa-miR-484; hsa-miR-100-5p; hsa…
Pathways (miRWalk)	P00052 TGF beta signaling pathway	over-represented	3.97955e-05	68.8703	93	hsa-miR-96-5p; hsa-miR-182-5p; hsa-miR-429; hsa-miR-200b-3p; hsa-miR-200a-3p; hsa-miR-141-3p; hsa-miR-101-3p; hsa-miR-210-3p; hsa-miR-200c-3p; hsa-miR-28-5p; hsa-miR-140-3p; hsa-miR-23b-3p; hsa-miR-143-3p; hsa-miR-26a-5p; hsa-miR-374b-5p; hsa-miR-99a-5p; hsa-miR-424-5p; hsa-miR-1301-3p; hsa-miR-145-5p; hsa-miR-27b-3p; hsa-miR-484; hsa-miR-100-5p; hsa-miR-140-5p; hsa-miR-877-5p; hsa-miR-374a-5p; h…
Pathways (miRWalk)	WP474 Endochondral Ossification	over-represented	3.97955e-05	66.1517	90	hsa-miR-183-5p; hsa-miR-96-5p; hsa-miR-200b-3p; hsa-miR-205-5p; hsa-miR-141-3p; hsa-miR-101-3p; hsa-miR-200c-3p; hsa-miR-152-3p; hsa-miR-139-5p; hsa-miR-23b-3p; hsa-miR-143-3p; hsa-miR-99a-5p; hsa-miR-424-5p; hsa-miR-1301-3p; hsa-miR-145-5p; hsa-miR-27b-3p; hsa-miR-484; hsa-miR-100-5p; hsa-miR-140-5p; hsa-miR-135b-5p; hsa-miR-877-5p; hsa-miR-18a-5p; hsa-miR-130b-3p; hsa-miR-15b-5p; hsa-let-7c-5p;…
Pathways (miRWalk)	hsa04520 Adherens junction	over-represented	4.80598e-05	90.6188	116	hsa-miR-183-5p; hsa-miR-96-5p; hsa-miR-182-5p; hsa-miR-429; hsa-miR-200b-3p; hsa-miR-200a-3p; hsa-miR-205-5p; hsa-miR-141-3p; hsa-miR-1307-3p; hsa-miR-542-5p; hsa-miR-101-3p; hsa-miR-210-3p; hsa-miR-200c-3p; hsa-miR-28-5p; hsa-miR-425-5p; hsa-miR-152-3p; hsa-miR-139-5p; hsa-miR-23b-3p; hsa-miR-26a-5p; hsa-miR-99a-5p; hsa-miR-424-5p; hsa-miR-1301-3p; hsa-miR-145-5p; hsa-miR-484; hsa-miR-100-5p; hs…
Pathways (miRWalk)	WP1544 MicroRNAs in cardiomyocyte hypertrophy	over-represented	5.68372e-05	63.8862	87	hsa-miR-183-5p; hsa-miR-200b-3p; hsa-miR-200a-3p; hsa-miR-141-3p; hsa-miR-101-3p; hsa-miR-210-3p; hsa-miR-200c-3p; hsa-miR-28-5p; hsa-miR-140-3p; hsa-miR-425-5p; hsa-miR-152-3p; hsa-miR-139-5p; hsa-miR-23b-3p; hsa-miR-143-3p; hsa-miR-26a-5p; hsa-miR-99a-5p; hsa-miR-424-5p; hsa-miR-145-5p; hsa-miR-484; hsa-miR-100-5p; hsa-miR-140-5p; hsa-miR-877-5p; hsa-miR-15b-5p; hsa-miR-125b-5p; hsa-miR-125a-5p…
Pathways (miRWalk)	WP560 TGF beta Signaling Pathway2	over-represented	5.68372e-05	64.7924	88	hsa-miR-182-5p; hsa-miR-429; hsa-miR-200b-3p; hsa-miR-200a-3p; hsa-miR-205-5p; hsa-miR-141-3p; hsa-miR-101-3p; hsa-miR-210-3p; hsa-miR-200c-3p; hsa-miR-139-5p; hsa-miR-23b-3p; hsa-miR-143-3p; hsa-miR-26a-5p; hsa-miR-374b-5p; hsa-miR-99a-5p; hsa-miR-1301-3p; hsa-miR-145-5p; hsa-miR-27b-3p; hsa-miR-484; hsa-miR-100-5p; hsa-miR-140-5p; hsa-miR-135b-5p; hsa-miR-374a-5p; hsa-miR-18a-5p; hsa-miR-130b-5…
Pathways (miRWalk)	hsa04260 Cardiac muscle contraction	over-represented	6.26014e-05	36.2475	55	hsa-miR-183-5p; hsa-miR-28-5p; hsa-miR-23b-3p; hsa-miR-26a-5p; hsa-miR-99a-5p; hsa-miR-145-5p; hsa-miR-484; hsa-miR-100-5p; hsa-miR-18a-5p; hsa-miR-130b-5p; hsa-miR-130b-3p; hsa-miR-15b-5p; hsa-let-7c-5p; hsa-miR-125b-5p; hsa-miR-125a-5p; hsa-miR-133a-3p; hsa-miR-18a-3p; hsa-miR-1-3p; hsa-miR-93-5p; hsa-miR-671-5p; hsa-miR-940; hsa-miR-93-3p; hsa-miR-7-5p; hsa-miR-331-3p; hsa-miR-221-3p; hsa-miR-…
Pathways (miRWalk)	WP364 IL 6 signaling pathway	over-represented	6.41774e-05	51.6527	73	hsa-miR-183-5p; hsa-miR-429; hsa-miR-200b-3p; hsa-miR-200a-3p; hsa-miR-141-3p; hsa-miR-101-3p; hsa-miR-200c-3p; hsa-miR-28-5p; hsa-miR-425-5p; hsa-miR-23b-3p; hsa-miR-143-3p; hsa-miR-26a-5p; hsa-miR-424-5p; hsa-miR-1301-3p; hsa-miR-145-5p; hsa-miR-484; hsa-miR-100-5p; hsa-miR-877-5p; hsa-miR-130b-5p; hsa-miR-15b-5p; hsa-let-7c-5p; hsa-miR-125b-5p; hsa-miR-203a-3p; hsa-miR-133a-3p; hsa-miR-195-5p;…
Pathways (miRWalk)	hsa04910 Insulin signaling pathway	over-represented	6.41774e-05	79.7445	104	hsa-miR-183-5p; hsa-miR-96-5p; hsa-miR-182-5p; hsa-miR-429; hsa-miR-200b-3p; hsa-miR-200a-3p; hsa-miR-141-3p; hsa-miR-101-3p; hsa-miR-210-3p; hsa-miR-200c-3p; hsa-miR-28-5p; hsa-miR-140-3p; hsa-miR-425-5p; hsa-miR-152-3p; hsa-miR-23b-3p; hsa-miR-143-3p; hsa-miR-26a-5p; hsa-miR-374b-5p; hsa-miR-99a-5p; hsa-miR-424-5p; hsa-miR-145-5p; hsa-miR-27b-3p; hsa-miR-484; hsa-miR-100-5p; hsa-miR-15b-3p; hsa…
Pathways (miRWalk)	hsa05010 Alzheimers disease	over-represented	7.5588e-05	70.6826	94	hsa-miR-183-5p; hsa-miR-96-5p; hsa-miR-182-5p; hsa-miR-205-5p; hsa-miR-101-3p; hsa-miR-28-5p; hsa-miR-425-5p; hsa-miR-23b-3p; hsa-miR-26a-5p; hsa-miR-99a-5p; hsa-miR-424-5p; hsa-miR-1301-3p; hsa-miR-145-5p; hsa-miR-27b-3p; hsa-miR-484; hsa-miR-100-5p; hsa-miR-877-5p; hsa-miR-18a-5p; hsa-miR-130b-5p; hsa-miR-130b-3p; hsa-miR-15b-5p; hsa-let-7c-5p; hsa-miR-125b-5p; hsa-miR-125a-5p; hsa-miR-203a-3p;…
Pathways (miRWalk)	hsa04930 Type II diabetes mellitus	over-represented	8.26395e-05	47.5749	68	hsa-miR-96-5p; hsa-miR-205-5p; hsa-miR-141-3p; hsa-miR-200c-3p; hsa-miR-28-5p; hsa-miR-140-3p; hsa-miR-152-3p; hsa-miR-23b-3p; hsa-miR-143-3p; hsa-miR-374b-5p; hsa-miR-99a-5p; hsa-miR-1301-3p; hsa-miR-145-5p; hsa-miR-27b-3p; hsa-miR-484; hsa-miR-100-5p; hsa-miR-877-5p; hsa-miR-18a-5p; hsa-miR-130b-3p; hsa-miR-15b-5p; hsa-miR-125b-5p; hsa-miR-125a-5p; hsa-miR-203a-3p; hsa-miR-133a-3p; hsa-miR-10b-…
Pathways (miRWalk)	hsa04062 Chemokine signaling pathway	over-represented	8.5103e-05	81.1038	105	hsa-miR-96-5p; hsa-miR-182-5p; hsa-miR-429; hsa-miR-200b-3p; hsa-miR-200a-3p; hsa-miR-141-3p; hsa-miR-101-3p; hsa-miR-210-3p; hsa-miR-200c-3p; hsa-miR-28-5p; hsa-miR-425-5p; hsa-miR-23b-3p; hsa-miR-143-3p; hsa-miR-26a-5p; hsa-miR-99a-5p; hsa-miR-424-5p; hsa-miR-1301-3p; hsa-miR-145-5p; hsa-miR-27b-3p; hsa-miR-484; hsa-miR-100-5p; hsa-miR-140-5p; hsa-miR-877-5p; hsa-miR-130b-3p; hsa-miR-15b-5p; hs…
Pathways (miRWalk)	hsa05012 Parkinsons disease	over-represented	9.76749e-05	53.012	74	hsa-miR-183-5p; hsa-miR-182-5p; hsa-miR-205-5p; hsa-miR-101-3p; hsa-miR-210-3p; hsa-miR-23b-3p; hsa-miR-26a-5p; hsa-miR-99a-5p; hsa-miR-1301-3p; hsa-miR-145-5p; hsa-miR-27b-3p; hsa-miR-484; hsa-miR-100-5p; hsa-miR-877-5p; hsa-miR-18a-5p; hsa-miR-130b-5p; hsa-miR-130b-3p; hsa-miR-15b-5p; hsa-miR-125b-5p; hsa-miR-125a-5p; hsa-miR-133a-3p; hsa-miR-10b-5p; hsa-miR-18a-3p; hsa-miR-1-3p; hsa-miR-93-5p;…
Pathways (miRWalk)	WP623 Oxidative phosphorylation	over-represented	0.000114519	33.5289	51	hsa-miR-182-5p; hsa-miR-101-3p; hsa-miR-23b-3p; hsa-miR-26a-5p; hsa-miR-99a-5p; hsa-miR-1301-3p; hsa-miR-145-5p; hsa-miR-27b-3p; hsa-miR-484; hsa-miR-100-5p; hsa-miR-877-5p; hsa-miR-125b-5p; hsa-miR-125a-5p; hsa-miR-18a-3p; hsa-miR-1-3p; hsa-miR-93-5p; hsa-miR-671-5p; hsa-miR-940; hsa-miR-7-5p; hsa-miR-331-3p; hsa-miR-221-3p; hsa-miR-324-5p; hsa-miR-17-5p; hsa-miR-30e-5p; hsa-miR-125b-2-3p; hsa-m…
Pathways (miRWalk)	WP1591 Heart Development	over-represented	0.000162517	57.996	79	hsa-miR-183-5p; hsa-miR-182-5p; hsa-miR-200b-3p; hsa-miR-200a-3p; hsa-miR-205-5p; hsa-miR-101-3p; hsa-miR-200c-3p; hsa-miR-28-5p; hsa-miR-23b-3p; hsa-miR-26a-5p; hsa-miR-145-5p; hsa-miR-27b-3p; hsa-miR-484; hsa-miR-100-5p; hsa-miR-140-5p; hsa-miR-877-5p; hsa-miR-18a-5p; hsa-miR-130b-5p; hsa-miR-130b-3p; hsa-miR-15b-5p; hsa-let-7c-5p; hsa-miR-125b-5p; hsa-miR-125a-5p; hsa-miR-133a-3p; hsa-miR-195-…
Pathways (miRWalk)	WP357 Fatty Acid Biosynthesis	over-represented	0.000162517	32.1697	49	hsa-miR-152-3p; hsa-miR-23b-3p; hsa-miR-26a-5p; hsa-miR-27b-3p; hsa-miR-484; hsa-miR-100-5p; hsa-miR-877-5p; hsa-miR-130b-5p; hsa-miR-15b-5p; hsa-miR-125b-5p; hsa-miR-125a-5p; hsa-miR-10b-5p; hsa-miR-191-5p; hsa-miR-18a-3p; hsa-miR-1-3p; hsa-miR-93-5p; hsa-miR-93-3p; hsa-miR-331-3p; hsa-miR-221-3p; hsa-miR-324-5p; hsa-miR-17-5p; hsa-miR-942-5p; hsa-miR-16-5p; hsa-miR-15a-5p; hsa-miR-769-3p; hsa-m…
Pathways (miRWalk)	P00054 Toll receptor signaling pathway	over-represented	0.000169708	45.7625	65	hsa-miR-96-5p; hsa-miR-200a-3p; hsa-miR-141-3p; hsa-miR-101-3p; hsa-miR-200c-3p; hsa-miR-140-3p; hsa-miR-23b-3p; hsa-miR-143-3p; hsa-miR-26a-5p; hsa-miR-374b-5p; hsa-miR-99a-5p; hsa-miR-424-5p; hsa-miR-145-5p; hsa-miR-27b-3p; hsa-miR-100-5p; hsa-miR-877-5p; hsa-miR-130b-3p; hsa-let-7c-5p; hsa-miR-125b-5p; hsa-miR-125a-5p; hsa-miR-203a-3p; hsa-miR-195-5p; hsa-miR-29a-3p; hsa-miR-1-3p; hsa-miR-93-5…
Pathways (miRWalk)	hsa04144 Endocytosis	over-represented	0.000169708	90.6188	114	hsa-miR-183-5p; hsa-miR-96-5p; hsa-miR-182-5p; hsa-miR-200b-3p; hsa-miR-200a-3p; hsa-miR-205-5p; hsa-miR-542-5p; hsa-miR-101-3p; hsa-miR-210-3p; hsa-miR-200c-3p; hsa-miR-140-3p; hsa-miR-152-3p; hsa-miR-139-5p; hsa-miR-23b-3p; hsa-miR-143-3p; hsa-miR-26a-5p; hsa-miR-374b-5p; hsa-miR-99a-5p; hsa-miR-424-5p; hsa-miR-145-5p; hsa-miR-484; hsa-miR-100-5p; hsa-miR-140-5p; hsa-miR-877-5p; hsa-miR-374a-5p…
Pathways (miRWalk)	P00060 Ubiquitin proteasome pathway	over-represented	0.000189952	39.8723	58	hsa-miR-183-5p; hsa-miR-96-5p; hsa-miR-182-5p; hsa-miR-200a-3p; hsa-miR-101-3p; hsa-miR-210-3p; hsa-miR-140-3p; hsa-miR-23b-3p; hsa-miR-143-3p; hsa-miR-26a-5p; hsa-miR-99a-5p; hsa-miR-424-5p; hsa-miR-1301-3p; hsa-miR-145-5p; hsa-miR-27b-3p; hsa-miR-484; hsa-miR-100-5p; hsa-miR-877-5p; hsa-miR-18a-5p; hsa-miR-15b-5p; hsa-miR-125b-5p; hsa-miR-125a-5p; hsa-miR-10b-5p; hsa-miR-1-3p; hsa-miR-93-5p; hs…
Pathways (miRWalk)	P00057 Wnt signaling pathway	over-represented	0.000191448	94.6966	118	hsa-miR-183-5p; hsa-miR-96-5p; hsa-miR-182-5p; hsa-miR-429; hsa-miR-200b-3p; hsa-miR-200a-3p; hsa-miR-205-5p; hsa-miR-141-3p; hsa-miR-542-5p; hsa-miR-101-3p; hsa-miR-210-3p; hsa-miR-200c-3p; hsa-miR-425-5p; hsa-miR-450a-5p; hsa-miR-23b-3p; hsa-miR-26a-5p; hsa-miR-374b-5p; hsa-miR-424-5p; hsa-miR-1301-3p; hsa-miR-145-5p; hsa-miR-27b-3p; hsa-miR-484; hsa-miR-27b-5p; hsa-miR-100-5p; hsa-miR-140-5p; …
Pathways (miRWalk)	WP15 selenium	over-represented	0.000209156	53.9182	74	hsa-miR-183-5p; hsa-miR-96-5p; hsa-miR-101-3p; hsa-miR-210-3p; hsa-miR-23b-3p; hsa-miR-143-3p; hsa-miR-26a-5p; hsa-miR-99a-5p; hsa-miR-1301-3p; hsa-miR-145-5p; hsa-miR-484; hsa-miR-28-3p; hsa-miR-100-5p; hsa-miR-18a-5p; hsa-miR-130b-3p; hsa-miR-15b-5p; hsa-let-7c-5p; hsa-miR-125b-5p; hsa-miR-125a-5p; hsa-miR-203a-3p; hsa-miR-18a-3p; hsa-miR-1-3p; hsa-miR-93-5p; hsa-miR-671-5p; hsa-miR-766-3p; hsa…
Pathways (miRWalk)	WP304 Kit receptor signaling pathway	over-represented	0.000210014	68.4172	90	hsa-miR-183-5p; hsa-miR-96-5p; hsa-miR-182-5p; hsa-miR-429; hsa-miR-200b-3p; hsa-miR-200a-3p; hsa-miR-205-5p; hsa-miR-141-3p; hsa-miR-101-3p; hsa-miR-200c-3p; hsa-miR-28-5p; hsa-miR-140-3p; hsa-miR-139-5p; hsa-miR-23b-3p; hsa-miR-143-3p; hsa-miR-26a-5p; hsa-miR-99a-5p; hsa-miR-424-5p; hsa-miR-145-5p; hsa-miR-140-5p; hsa-miR-877-5p; hsa-miR-374a-5p; hsa-miR-130b-5p; hsa-miR-130b-3p; hsa-miR-15b-5p…
Pathways (miRWalk)	P04393 Ras Pathway	over-represented	0.000215334	62.0739	83	hsa-miR-183-5p; hsa-miR-96-5p; hsa-miR-429; hsa-miR-200b-3p; hsa-miR-200a-3p; hsa-miR-141-3p; hsa-miR-101-3p; hsa-miR-200c-3p; hsa-miR-28-5p; hsa-miR-140-3p; hsa-miR-425-5p; hsa-miR-23b-3p; hsa-miR-143-3p; hsa-miR-26a-5p; hsa-miR-374b-5p; hsa-miR-424-5p; hsa-miR-145-5p; hsa-miR-27b-3p; hsa-miR-484; hsa-miR-100-5p; hsa-miR-877-5p; hsa-miR-15b-5p; hsa-let-7c-5p; hsa-miR-125b-5p; hsa-miR-125a-5p; hs…
Pathways (miRWalk)	WP306 Focal Adhesion	over-represented	0.000217585	103.758	127	hsa-miR-183-5p; hsa-miR-96-5p; hsa-miR-182-5p; hsa-miR-429; hsa-miR-200b-3p; hsa-miR-200a-3p; hsa-miR-205-5p; hsa-miR-141-3p; hsa-miR-1307-3p; hsa-miR-542-5p; hsa-miR-542-3p; hsa-miR-101-3p; hsa-miR-200c-3p; hsa-miR-28-5p; hsa-miR-140-3p; hsa-miR-425-5p; hsa-miR-152-3p; hsa-miR-139-5p; hsa-miR-23b-3p; hsa-miR-143-3p; hsa-miR-26a-5p; hsa-miR-374b-5p; hsa-miR-99a-5p; hsa-miR-424-5p; hsa-miR-1301-3p…
Pathways (miRWalk)	P00010 B cell activation	over-represented	0.000240206	46.2156	65	hsa-miR-96-5p; hsa-miR-200a-3p; hsa-miR-141-3p; hsa-miR-101-3p; hsa-miR-200c-3p; hsa-miR-28-5p; hsa-miR-140-3p; hsa-miR-139-5p; hsa-miR-23b-3p; hsa-miR-143-3p; hsa-miR-26a-5p; hsa-miR-424-5p; hsa-miR-145-5p; hsa-miR-27b-3p; hsa-miR-484; hsa-miR-100-5p; hsa-miR-877-5p; hsa-miR-15b-5p; hsa-let-7c-5p; hsa-miR-125b-5p; hsa-miR-125a-5p; hsa-miR-195-5p; hsa-miR-10b-5p; hsa-miR-1-3p; hsa-miR-93-5p; hsa-…
Pathways (miRWalk)	WP23 B Cell Receptor Signaling Pathway	over-represented	0.000247264	76.1198	98	hsa-miR-183-5p; hsa-miR-96-5p; hsa-miR-182-5p; hsa-miR-429; hsa-miR-200b-3p; hsa-miR-200a-3p; hsa-miR-141-3p; hsa-miR-101-3p; hsa-miR-210-3p; hsa-miR-200c-3p; hsa-miR-28-5p; hsa-miR-140-3p; hsa-miR-425-5p; hsa-miR-23b-3p; hsa-miR-143-3p; hsa-miR-26a-5p; hsa-miR-374b-5p; hsa-miR-99a-5p; hsa-miR-424-5p; hsa-miR-145-5p; hsa-miR-27b-3p; hsa-miR-484; hsa-miR-100-5p; hsa-miR-877-5p; hsa-miR-130b-5p; hs…
Pathways (miRWalk)	WP236 Adipogenesis	over-represented	0.000277411	83.8224	106	hsa-miR-183-5p; hsa-miR-96-5p; hsa-miR-182-5p; hsa-miR-200b-3p; hsa-miR-200a-3p; hsa-miR-205-5p; hsa-miR-141-3p; hsa-miR-101-3p; hsa-miR-28-5p; hsa-miR-152-3p; hsa-miR-23b-3p; hsa-miR-143-3p; hsa-miR-26a-5p; hsa-miR-374b-5p; hsa-miR-99a-5p; hsa-miR-424-5p; hsa-miR-1301-3p; hsa-miR-145-5p; hsa-miR-27b-3p; hsa-miR-484; hsa-miR-100-5p; hsa-miR-877-5p; hsa-miR-374a-5p; hsa-miR-18a-5p; hsa-miR-130b-5p…
Pathways (miRWalk)	hsa04916 Melanogenesis	over-represented	0.000294498	57.0898	77	hsa-miR-96-5p; hsa-miR-182-5p; hsa-miR-429; hsa-miR-200b-3p; hsa-miR-200a-3p; hsa-miR-141-3p; hsa-miR-101-3p; hsa-miR-200c-3p; hsa-miR-28-5p; hsa-miR-425-5p; hsa-miR-23b-3p; hsa-miR-143-3p; hsa-miR-26a-5p; hsa-miR-374b-5p; hsa-miR-99a-5p; hsa-miR-424-5p; hsa-miR-1301-3p; hsa-miR-145-5p; hsa-miR-27b-3p; hsa-miR-484; hsa-miR-100-5p; hsa-miR-140-5p; hsa-miR-877-5p; hsa-miR-374a-5p; hsa-miR-130b-5p; …
Pathways (miRWalk)	P00005 Angiogenesis	over-represented	0.000303147	89.7126	112	hsa-miR-183-5p; hsa-miR-96-5p; hsa-miR-182-5p; hsa-miR-429; hsa-miR-200b-3p; hsa-miR-200a-3p; hsa-miR-205-5p; hsa-miR-141-3p; hsa-miR-542-3p; hsa-miR-101-3p; hsa-miR-210-3p; hsa-miR-200c-3p; hsa-miR-28-5p; hsa-miR-140-3p; hsa-miR-425-5p; hsa-miR-139-5p; hsa-miR-23b-3p; hsa-miR-143-3p; hsa-miR-26a-5p; hsa-miR-99a-5p; hsa-miR-424-5p; hsa-miR-1301-3p; hsa-miR-145-5p; hsa-miR-27b-3p; hsa-miR-484; hsa…
Pathways (miRWalk)	hsa05016 Huntingtons disease	over-represented	0.000318539	78.3852	100	hsa-miR-183-5p; hsa-miR-182-5p; hsa-miR-429; hsa-miR-200b-3p; hsa-miR-101-3p; hsa-miR-210-3p; hsa-miR-200c-3p; hsa-miR-23b-3p; hsa-miR-26a-5p; hsa-miR-99a-5p; hsa-miR-424-5p; hsa-miR-1301-3p; hsa-miR-145-5p; hsa-miR-27b-3p; hsa-miR-484; hsa-miR-100-5p; hsa-miR-140-5p; hsa-miR-877-5p; hsa-miR-374a-5p; hsa-miR-18a-5p; hsa-miR-130b-5p; hsa-miR-130b-3p; hsa-miR-15b-5p; hsa-miR-125b-5p; hsa-miR-125a-5…
Pathways (miRWalk)	WP51 Regulation of Actin Cytoskeleton	over-represented	0.000321567	77.479	99	hsa-miR-183-5p; hsa-miR-96-5p; hsa-miR-182-5p; hsa-miR-200b-3p; hsa-miR-1307-3p; hsa-miR-542-5p; hsa-miR-101-3p; hsa-miR-210-3p; hsa-miR-200c-3p; hsa-miR-28-5p; hsa-miR-425-5p; hsa-miR-23b-3p; hsa-miR-143-3p; hsa-miR-26a-5p; hsa-miR-99a-5p; hsa-miR-424-5p; hsa-miR-1301-3p; hsa-miR-145-5p; hsa-miR-484; hsa-miR-100-5p; hsa-miR-140-5p; hsa-miR-877-5p; hsa-miR-18a-5p; hsa-miR-130b-5p; hsa-miR-15b-5p;…
Pathways (miRWalk)	hsa05210 Colorectal cancer	over-represented	0.000341071	93.7904	116	hsa-miR-183-5p; hsa-miR-96-5p; hsa-miR-182-5p; hsa-miR-429; hsa-miR-200b-3p; hsa-miR-200a-3p; hsa-miR-141-3p; hsa-miR-542-5p; hsa-miR-542-3p; hsa-miR-101-3p; hsa-miR-210-3p; hsa-miR-200c-3p; hsa-miR-28-5p; hsa-miR-140-3p; hsa-miR-425-5p; hsa-miR-152-3p; hsa-miR-139-5p; hsa-miR-23b-3p; hsa-miR-143-3p; hsa-miR-26a-5p; hsa-miR-374b-5p; hsa-miR-99a-5p; hsa-miR-424-5p; hsa-miR-1301-3p; hsa-miR-145-5p;…
Pathways (miRWalk)	P00021 FGF signaling pathway	over-represented	0.0003511	72.9481	94	hsa-miR-183-5p; hsa-miR-96-5p; hsa-miR-182-5p; hsa-miR-429; hsa-miR-200b-3p; hsa-miR-200a-3p; hsa-miR-205-5p; hsa-miR-141-3p; hsa-miR-101-3p; hsa-miR-200c-3p; hsa-miR-28-5p; hsa-miR-140-3p; hsa-miR-425-5p; hsa-miR-23b-3p; hsa-miR-143-3p; hsa-miR-26a-5p; hsa-miR-99a-5p; hsa-miR-424-5p; hsa-miR-1301-3p; hsa-miR-145-5p; hsa-miR-27b-3p; hsa-miR-484; hsa-miR-100-5p; hsa-miR-140-5p; hsa-miR-877-5p; hsa…
Pathways (miRWalk)	P00026 Heterotrimeric G protein signaling pathway Gi alpha and Gs alpha mediated pathway	over-represented	0.000363987	51.1996	70	hsa-miR-96-5p; hsa-miR-182-5p; hsa-miR-429; hsa-miR-200b-3p; hsa-miR-101-3p; hsa-miR-200c-3p; hsa-miR-425-5p; hsa-miR-23b-3p; hsa-miR-26a-5p; hsa-miR-99a-5p; hsa-miR-1301-3p; hsa-miR-27b-3p; hsa-miR-484; hsa-miR-100-5p; hsa-miR-140-5p; hsa-miR-877-5p; hsa-miR-374a-5p; hsa-miR-130b-5p; hsa-let-7c-5p; hsa-miR-125b-5p; hsa-miR-203a-3p; hsa-miR-503-5p; hsa-miR-10b-5p; hsa-miR-1-3p; hsa-miR-93-5p; hsa…
Pathways (miRWalk)	WP185 Integrin mediated cell adhesion	over-represented	0.000363987	67.511	88	hsa-miR-183-5p; hsa-miR-96-5p; hsa-miR-429; hsa-miR-200b-3p; hsa-miR-200a-3p; hsa-miR-205-5p; hsa-miR-141-3p; hsa-miR-542-3p; hsa-miR-101-3p; hsa-miR-200c-3p; hsa-miR-28-5p; hsa-miR-425-5p; hsa-miR-23b-3p; hsa-miR-143-3p; hsa-miR-26a-5p; hsa-miR-99a-5p; hsa-miR-424-5p; hsa-miR-145-5p; hsa-miR-27b-3p; hsa-miR-484; hsa-miR-100-5p; hsa-miR-140-5p; hsa-miR-130b-5p; hsa-miR-15b-5p; hsa-let-7c-5p; hsa-…
Pathways (miRWalk)	WP383 Striated Muscle Contraction	over-represented	0.000363987	33.0758	49	hsa-miR-96-5p; hsa-miR-182-5p; hsa-miR-1307-3p; hsa-miR-28-5p; hsa-miR-23b-3p; hsa-miR-26a-5p; hsa-miR-99a-5p; hsa-miR-1301-3p; hsa-miR-145-5p; hsa-miR-484; hsa-miR-877-5p; hsa-miR-130b-5p; hsa-let-7c-5p; hsa-miR-125a-5p; hsa-miR-133a-3p; hsa-miR-10b-5p; hsa-miR-1-3p; hsa-miR-940; hsa-miR-7-5p; hsa-miR-331-3p; hsa-miR-221-3p; hsa-miR-106b-5p; hsa-miR-324-5p; hsa-miR-9-5p; hsa-miR-16-5p; hsa-miR-1…
Pathways (miRWalk)	hsa03040 Spliceosome	over-represented	0.000363987	68.4172	89	hsa-miR-183-5p; hsa-miR-96-5p; hsa-miR-182-5p; hsa-miR-205-5p; hsa-miR-1307-3p; hsa-miR-542-5p; hsa-miR-101-3p; hsa-miR-210-3p; hsa-miR-425-5p; hsa-miR-450a-5p; hsa-miR-23b-3p; hsa-miR-26a-5p; hsa-miR-374b-5p; hsa-miR-99a-5p; hsa-miR-1301-3p; hsa-miR-27b-3p; hsa-miR-484; hsa-miR-100-5p; hsa-miR-140-5p; hsa-miR-877-5p; hsa-miR-18a-5p; hsa-miR-130b-5p; hsa-miR-130b-3p; hsa-miR-15b-5p; hsa-let-7c-5p…
Pathways (miRWalk)	WP262 EBV LMP1 signaling	over-represented	0.000410978	34.8882	51	hsa-miR-183-5p; hsa-miR-96-5p; hsa-miR-210-3p; hsa-miR-200c-3p; hsa-miR-28-5p; hsa-miR-140-3p; hsa-miR-425-5p; hsa-miR-23b-3p; hsa-miR-26a-5p; hsa-miR-145-5p; hsa-miR-484; hsa-miR-877-5p; hsa-miR-15b-5p; hsa-miR-125a-5p; hsa-miR-203a-3p; hsa-miR-195-5p; hsa-miR-1-3p; hsa-miR-766-3p; hsa-miR-93-3p; hsa-miR-7-5p; hsa-miR-146a-5p; hsa-miR-324-5p; hsa-miR-17-5p; hsa-miR-30e-5p; hsa-miR-199a-3p; hsa-m…
Pathways (miRWalk)	P00034 Integrin signalling pathway	over-represented	0.00044794	85.6347	107	hsa-miR-183-5p; hsa-miR-96-5p; hsa-miR-182-5p; hsa-miR-429; hsa-miR-200b-3p; hsa-miR-200a-3p; hsa-miR-205-5p; hsa-miR-141-3p; hsa-miR-1307-3p; hsa-miR-542-3p; hsa-miR-101-3p; hsa-miR-200c-3p; hsa-miR-140-3p; hsa-miR-425-5p; hsa-miR-23b-3p; hsa-miR-143-3p; hsa-miR-26a-5p; hsa-miR-99a-5p; hsa-miR-424-5p; hsa-miR-1301-3p; hsa-miR-145-5p; hsa-miR-27b-3p; hsa-miR-484; hsa-miR-100-5p; hsa-miR-140-5p; h…
Pathways (miRWalk)	hsa00020 Citrate cycle TCA cycle	over-represented	0.000475065	26.7325	41	hsa-miR-183-5p; hsa-miR-28-5p; hsa-miR-99a-5p; hsa-miR-1301-3p; hsa-miR-27b-3p; hsa-miR-484; hsa-miR-130b-5p; hsa-miR-15b-5p; hsa-miR-125b-5p; hsa-miR-125a-5p; hsa-miR-503-5p; hsa-miR-10b-5p; hsa-miR-191-5p; hsa-miR-18a-3p; hsa-miR-1-3p; hsa-miR-106a-5p; hsa-miR-93-3p; hsa-miR-7-5p; hsa-miR-324-5p; hsa-miR-17-5p; hsa-miR-16-5p; hsa-miR-1226-3p; hsa-miR-769-3p; hsa-miR-324-3p; hsa-miR-423-3p; hsa-…
Pathways (miRWalk)	hsa03050 Proteasome	over-represented	0.000481467	37.6068	54	hsa-miR-183-5p; hsa-miR-96-5p; hsa-miR-200a-3p; hsa-miR-425-5p; hsa-miR-23b-3p; hsa-miR-26a-5p; hsa-miR-99a-5p; hsa-miR-484; hsa-miR-100-5p; hsa-miR-877-5p; hsa-miR-18a-5p; hsa-miR-15b-5p; hsa-let-7c-5p; hsa-miR-125b-5p; hsa-miR-10b-5p; hsa-miR-191-5p; hsa-miR-18a-3p; hsa-miR-1-3p; hsa-miR-93-5p; hsa-miR-940; hsa-miR-29c-3p; hsa-miR-93-3p; hsa-miR-7-5p; hsa-miR-331-3p; hsa-miR-221-3p; hsa-miR-106…
Pathways (miRWalk)	WP2118 Arrhythmogenic right ventricular cardiomyopathy	over-represented	0.000481681	49.8403	68	hsa-miR-183-5p; hsa-miR-96-5p; hsa-miR-182-5p; hsa-miR-429; hsa-miR-200b-3p; hsa-miR-200a-3p; hsa-miR-141-3p; hsa-miR-1307-3p; hsa-miR-200c-3p; hsa-miR-23b-3p; hsa-miR-26a-5p; hsa-miR-145-5p; hsa-miR-484; hsa-miR-27b-5p; hsa-miR-100-5p; hsa-miR-877-5p; hsa-miR-15b-5p; hsa-let-7c-5p; hsa-miR-125b-5p; hsa-miR-133a-3p; hsa-miR-10b-5p; hsa-miR-29a-3p; hsa-miR-18a-3p; hsa-miR-1-3p; hsa-miR-93-5p; hsa-…
Pathways (miRWalk)	WP289 Myometrial Relaxation and Contraction Pathways	over-represented	0.000481681	68.8703	89	hsa-miR-96-5p; hsa-miR-182-5p; hsa-miR-200b-3p; hsa-miR-205-5p; hsa-miR-141-3p; hsa-miR-1307-3p; hsa-miR-101-3p; hsa-miR-210-3p; hsa-miR-200c-3p; hsa-miR-425-5p; hsa-miR-139-5p; hsa-miR-23b-3p; hsa-miR-26a-5p; hsa-miR-374b-5p; hsa-miR-99a-5p; hsa-miR-424-5p; hsa-miR-1301-3p; hsa-miR-27b-3p; hsa-miR-484; hsa-miR-100-5p; hsa-miR-140-5p; hsa-miR-877-5p; hsa-miR-18a-5p; hsa-miR-130b-3p; hsa-miR-15b-5…
Pathways (miRWalk)	hsa05412 Arrhythmogenic right ventricular cardiomyopathy ARVC	over-represented	0.000481681	49.8403	68	hsa-miR-183-5p; hsa-miR-96-5p; hsa-miR-182-5p; hsa-miR-429; hsa-miR-200b-3p; hsa-miR-200a-3p; hsa-miR-141-3p; hsa-miR-1307-3p; hsa-miR-200c-3p; hsa-miR-23b-3p; hsa-miR-26a-5p; hsa-miR-145-5p; hsa-miR-484; hsa-miR-27b-5p; hsa-miR-100-5p; hsa-miR-877-5p; hsa-miR-15b-5p; hsa-let-7c-5p; hsa-miR-125b-5p; hsa-miR-133a-3p; hsa-miR-10b-5p; hsa-miR-29a-3p; hsa-miR-18a-3p; hsa-miR-1-3p; hsa-miR-93-5p; hsa-…
Pathways (miRWalk)	WP183 Proteasome Degradation	over-represented	0.000483193	50.7465	69	hsa-miR-183-5p; hsa-miR-182-5p; hsa-miR-200a-3p; hsa-miR-101-3p; hsa-miR-210-3p; hsa-miR-425-5p; hsa-miR-152-3p; hsa-miR-23b-3p; hsa-miR-26a-5p; hsa-miR-99a-5p; hsa-miR-1301-3p; hsa-miR-27b-3p; hsa-miR-484; hsa-miR-100-5p; hsa-miR-877-5p; hsa-miR-18a-5p; hsa-miR-130b-3p; hsa-miR-15b-5p; hsa-let-7c-5p; hsa-miR-125b-5p; hsa-miR-10b-5p; hsa-miR-191-5p; hsa-miR-18a-3p; hsa-miR-1-3p; hsa-miR-93-5p; hs…
Pathways (miRWalk)	hsa04010 MAPK signaling pathway	over-represented	0.000499425	102.399	124	hsa-miR-183-5p; hsa-miR-96-5p; hsa-miR-182-5p; hsa-miR-429; hsa-miR-200a-3p; hsa-miR-141-3p; hsa-miR-542-5p; hsa-miR-101-3p; hsa-miR-210-3p; hsa-miR-200c-3p; hsa-miR-28-5p; hsa-miR-140-3p; hsa-miR-425-5p; hsa-miR-139-5p; hsa-miR-23b-3p; hsa-miR-143-3p; hsa-miR-26a-5p; hsa-miR-374b-5p; hsa-miR-99a-5p; hsa-miR-424-5p; hsa-miR-145-5p; hsa-miR-27b-3p; hsa-miR-484; hsa-miR-100-5p; hsa-miR-140-5p; hsa-…
Pathways (miRWalk)	WP382 MAPK signaling pathway	over-represented	0.000563296	93.7904	115	hsa-miR-183-5p; hsa-miR-96-5p; hsa-miR-182-5p; hsa-miR-429; hsa-miR-200a-3p; hsa-miR-141-3p; hsa-miR-542-5p; hsa-miR-101-3p; hsa-miR-210-3p; hsa-miR-200c-3p; hsa-miR-28-5p; hsa-miR-140-3p; hsa-miR-425-5p; hsa-miR-139-5p; hsa-miR-23b-3p; hsa-miR-143-3p; hsa-miR-26a-5p; hsa-miR-374b-5p; hsa-miR-99a-5p; hsa-miR-424-5p; hsa-miR-1301-3p; hsa-miR-145-5p; hsa-miR-27b-3p; hsa-miR-484; hsa-miR-100-5p; hsa…
Pathways (miRWalk)	hsa04350 TGF beta signaling pathway	over-represented	0.000589753	73.8543	94	hsa-miR-182-5p; hsa-miR-429; hsa-miR-200b-3p; hsa-miR-200a-3p; hsa-miR-205-5p; hsa-miR-141-3p; hsa-miR-101-3p; hsa-miR-210-3p; hsa-miR-200c-3p; hsa-miR-28-5p; hsa-miR-140-3p; hsa-miR-425-5p; hsa-miR-23b-3p; hsa-miR-26a-5p; hsa-miR-374b-5p; hsa-miR-424-5p; hsa-miR-1301-3p; hsa-miR-145-5p; hsa-miR-27b-3p; hsa-miR-484; hsa-miR-100-5p; hsa-miR-140-5p; hsa-miR-877-5p; hsa-miR-374a-5p; hsa-miR-18a-5p; …
Pathways (miRWalk)	WP78 TCA Cycle	over-represented	0.000628899	19.0299	31	hsa-miR-183-5p; hsa-miR-28-5p; hsa-miR-99a-5p; hsa-miR-1301-3p; hsa-miR-27b-3p; hsa-miR-484; hsa-miR-125b-5p; hsa-miR-125a-5p; hsa-miR-503-5p; hsa-miR-1-3p; hsa-miR-106a-5p; hsa-miR-93-3p; hsa-miR-7-5p; hsa-miR-324-5p; hsa-miR-17-5p; hsa-miR-16-5p; hsa-miR-324-3p; hsa-miR-423-3p; hsa-miR-92b-3p; hsa-miR-425-3p; hsa-miR-103a-2-5p; hsa-miR-877-3p; hsa-miR-339-5p; hsa-let-7a-5p; hsa-miR-222-3p; hsa-…
Pathways (miRWalk)	hsa00970 Aminoacyl tRNA biosynthesis	over-represented	0.000628899	30.3573	45	hsa-miR-183-5p; hsa-miR-101-3p; hsa-miR-140-3p; hsa-miR-23b-3p; hsa-miR-26a-5p; hsa-miR-99a-5p; hsa-miR-424-5p; hsa-miR-484; hsa-miR-100-5p; hsa-miR-130b-3p; hsa-miR-15b-5p; hsa-let-7c-5p; hsa-miR-503-5p; hsa-miR-29a-3p; hsa-miR-191-5p; hsa-miR-93-5p; hsa-miR-766-3p; hsa-miR-93-3p; hsa-miR-331-3p; hsa-miR-221-3p; hsa-miR-106b-5p; hsa-miR-324-5p; hsa-miR-17-5p; hsa-miR-9-5p; hsa-miR-16-5p; hsa-miR…
Pathways (miRWalk)	hsa04612 Antigen processing and presentation	over-represented	0.000628899	46.6687	64	hsa-miR-183-5p; hsa-miR-182-5p; hsa-miR-200b-3p; hsa-miR-140-3p; hsa-miR-425-5p; hsa-miR-152-3p; hsa-miR-26a-5p; hsa-miR-27b-3p; hsa-miR-484; hsa-miR-100-5p; hsa-miR-877-5p; hsa-miR-18a-5p; hsa-miR-130b-5p; hsa-miR-15b-5p; hsa-miR-125b-5p; hsa-miR-203a-3p; hsa-miR-10b-5p; hsa-miR-18a-3p; hsa-miR-1-3p; hsa-miR-93-5p; hsa-miR-940; hsa-miR-93-3p; hsa-miR-7-5p; hsa-miR-331-3p; hsa-miR-146a-5p; hsa-mi…
Pathways (miRWalk)	hsa04810 Regulation of actin cytoskeleton	over-represented	0.000654371	80.6507	101	hsa-miR-183-5p; hsa-miR-96-5p; hsa-miR-182-5p; hsa-miR-200b-3p; hsa-miR-1307-3p; hsa-miR-542-5p; hsa-miR-101-3p; hsa-miR-210-3p; hsa-miR-200c-3p; hsa-miR-28-5p; hsa-miR-425-5p; hsa-miR-23b-3p; hsa-miR-143-3p; hsa-miR-26a-5p; hsa-miR-99a-5p; hsa-miR-424-5p; hsa-miR-1301-3p; hsa-miR-145-5p; hsa-miR-27b-3p; hsa-miR-484; hsa-miR-100-5p; hsa-miR-140-5p; hsa-miR-877-5p; hsa-miR-18a-5p; hsa-miR-130b-5p;…
Pathways (miRWalk)	hsa04621 NOD like receptor signaling pathway	over-represented	0.000660163	50.2934	68	hsa-miR-183-5p; hsa-miR-96-5p; hsa-miR-429; hsa-miR-200b-3p; hsa-miR-200a-3p; hsa-miR-141-3p; hsa-miR-101-3p; hsa-miR-210-3p; hsa-miR-200c-3p; hsa-miR-28-5p; hsa-miR-140-3p; hsa-miR-425-5p; hsa-miR-23b-3p; hsa-miR-26a-5p; hsa-miR-27b-3p; hsa-miR-484; hsa-miR-100-5p; hsa-miR-877-5p; hsa-miR-130b-3p; hsa-miR-15b-5p; hsa-miR-125b-5p; hsa-miR-125a-5p; hsa-miR-203a-3p; hsa-miR-195-5p; hsa-miR-29a-3p; …
Pathways (miRWalk)	P00056 VEGF signaling pathway	over-represented	0.000668004	62.98	82	hsa-miR-96-5p; hsa-miR-182-5p; hsa-miR-200b-3p; hsa-miR-200a-3p; hsa-miR-205-5p; hsa-miR-141-3p; hsa-miR-101-3p; hsa-miR-200c-3p; hsa-miR-28-5p; hsa-miR-23b-3p; hsa-miR-143-3p; hsa-miR-99a-5p; hsa-miR-424-5p; hsa-miR-145-5p; hsa-miR-484; hsa-miR-100-5p; hsa-miR-140-5p; hsa-miR-18a-5p; hsa-miR-130b-3p; hsa-miR-15b-5p; hsa-let-7c-5p; hsa-miR-125b-5p; hsa-miR-125a-5p; hsa-miR-133a-3p; hsa-miR-195-5p…
Pathways (miRWalk)	hsa04510 Focal adhesion	over-represented	0.000670749	111.914	133	hsa-miR-183-5p; hsa-miR-96-5p; hsa-miR-182-5p; hsa-miR-429; hsa-miR-200b-3p; hsa-miR-200a-3p; hsa-miR-205-5p; hsa-miR-141-3p; hsa-miR-1307-3p; hsa-miR-542-5p; hsa-miR-542-3p; hsa-miR-101-3p; hsa-miR-200c-3p; hsa-miR-28-5p; hsa-miR-140-3p; hsa-miR-425-5p; hsa-miR-152-3p; hsa-miR-139-5p; hsa-miR-23b-3p; hsa-miR-143-3p; hsa-miR-26a-5p; hsa-miR-374b-5p; hsa-miR-99a-5p; hsa-miR-424-5p; hsa-miR-1301-3p…
Pathways (miRWalk)	hsa05216 Thyroid cancer	over-represented	0.000670749	57.5429	76	hsa-miR-183-5p; hsa-miR-96-5p; hsa-miR-429; hsa-miR-200b-3p; hsa-miR-200a-3p; hsa-miR-141-3p; hsa-miR-101-3p; hsa-miR-200c-3p; hsa-miR-28-5p; hsa-miR-425-5p; hsa-miR-143-3p; hsa-miR-26a-5p; hsa-miR-374b-5p; hsa-miR-99a-5p; hsa-miR-424-5p; hsa-miR-145-5p; hsa-miR-27b-3p; hsa-miR-484; hsa-miR-130b-3p; hsa-miR-15b-5p; hsa-let-7c-5p; hsa-miR-125b-5p; hsa-miR-125a-5p; hsa-miR-195-5p; hsa-miR-503-5p; h…
Pathways (miRWalk)	hsa04622 RIG I like receptor signaling pathway	over-represented	0.000674572	38.9661	55	hsa-miR-96-5p; hsa-miR-182-5p; hsa-miR-200a-3p; hsa-miR-141-3p; hsa-miR-210-3p; hsa-miR-200c-3p; hsa-miR-140-3p; hsa-miR-23b-3p; hsa-miR-26a-5p; hsa-miR-99a-5p; hsa-miR-424-5p; hsa-miR-145-5p; hsa-miR-27b-3p; hsa-miR-484; hsa-miR-877-5p; hsa-miR-130b-5p; hsa-miR-15b-5p; hsa-miR-125b-5p; hsa-miR-125a-5p; hsa-miR-203a-3p; hsa-miR-195-5p; hsa-miR-1-3p; hsa-miR-93-5p; hsa-miR-7-5p; hsa-miR-331-3p; hs…
Pathways (miRWalk)	hsa05212 Pancreatic cancer	over-represented	0.000680859	94.2435	115	hsa-miR-183-5p; hsa-miR-96-5p; hsa-miR-182-5p; hsa-miR-200b-3p; hsa-miR-200a-3p; hsa-miR-205-5p; hsa-miR-141-3p; hsa-miR-542-5p; hsa-miR-101-3p; hsa-miR-210-3p; hsa-miR-200c-3p; hsa-miR-28-5p; hsa-miR-140-3p; hsa-miR-425-5p; hsa-miR-152-3p; hsa-miR-23b-3p; hsa-miR-143-3p; hsa-miR-26a-5p; hsa-miR-374b-5p; hsa-miR-99a-5p; hsa-miR-424-5p; hsa-miR-145-5p; hsa-miR-27b-3p; hsa-miR-484; hsa-miR-100-5p; …
Pathways (miRWalk)	WP366 TGF beta Signaling Pathway1	over-represented	0.000705043	93.3373	114	hsa-miR-183-5p; hsa-miR-182-5p; hsa-miR-429; hsa-miR-200b-3p; hsa-miR-200a-3p; hsa-miR-205-5p; hsa-miR-141-3p; hsa-miR-101-3p; hsa-miR-200c-3p; hsa-miR-28-5p; hsa-miR-140-3p; hsa-miR-425-5p; hsa-miR-139-5p; hsa-miR-23b-3p; hsa-miR-143-3p; hsa-miR-26a-5p; hsa-miR-374b-5p; hsa-miR-99a-5p; hsa-miR-424-5p; hsa-miR-1301-3p; hsa-miR-145-5p; hsa-miR-27b-3p; hsa-miR-484; hsa-miR-100-5p; hsa-miR-140-5p; h…
Pathways (miRWalk)	WP22 IL 9 signaling pathway	over-represented	0.000754302	24.014	37	hsa-miR-101-3p; hsa-miR-28-5p; hsa-miR-23b-3p; hsa-miR-424-5p; hsa-miR-145-5p; hsa-miR-100-5p; hsa-miR-15b-5p; hsa-miR-125b-5p; hsa-miR-133a-3p; hsa-miR-29a-3p; hsa-miR-1-3p; hsa-miR-93-5p; hsa-miR-20b-5p; hsa-miR-126-3p; hsa-miR-766-3p; hsa-miR-93-3p; hsa-miR-7-5p; hsa-miR-146a-5p; hsa-miR-106b-5p; hsa-miR-17-5p; hsa-miR-199a-3p; hsa-miR-337-3p; hsa-miR-16-5p; hsa-miR-324-3p; hsa-miR-423-3p; hsa…
Pathways (miRWalk)	hsa04060 Cytokine cytokine receptor interaction	over-represented	0.000754302	72.495	92	hsa-miR-182-5p; hsa-miR-200b-3p; hsa-miR-205-5p; hsa-miR-141-3p; hsa-miR-542-5p; hsa-miR-101-3p; hsa-miR-210-3p; hsa-miR-200c-3p; hsa-miR-28-5p; hsa-miR-140-3p; hsa-miR-23b-3p; hsa-miR-26a-5p; hsa-miR-145-5p; hsa-miR-484; hsa-miR-100-5p; hsa-miR-140-5p; hsa-miR-877-5p; hsa-miR-18a-5p; hsa-miR-379-5p; hsa-miR-130b-3p; hsa-miR-15b-5p; hsa-let-7c-5p; hsa-miR-125b-5p; hsa-miR-125a-5p; hsa-miR-203a-3p…
Pathways (miRWalk)	WP69 TCR Signaling Pathway	over-represented	0.000809837	68.8703	88	hsa-miR-183-5p; hsa-miR-96-5p; hsa-miR-182-5p; hsa-miR-429; hsa-miR-200b-3p; hsa-miR-200a-3p; hsa-miR-141-3p; hsa-miR-101-3p; hsa-miR-210-3p; hsa-miR-200c-3p; hsa-miR-28-5p; hsa-miR-140-3p; hsa-miR-425-5p; hsa-miR-139-5p; hsa-miR-23b-3p; hsa-miR-143-3p; hsa-miR-26a-5p; hsa-miR-374b-5p; hsa-miR-424-5p; hsa-miR-1301-3p; hsa-miR-27b-3p; hsa-miR-484; hsa-miR-100-5p; hsa-miR-877-5p; hsa-miR-130b-5p; h…
Pathways (miRWalk)	P00048 PI3 kinase pathway	over-represented	0.00082934	67.0579	86	hsa-miR-183-5p; hsa-miR-96-5p; hsa-miR-182-5p; hsa-miR-205-5p; hsa-miR-141-3p; hsa-miR-101-3p; hsa-miR-425-5p; hsa-miR-152-3p; hsa-miR-23b-3p; hsa-miR-143-3p; hsa-miR-26a-5p; hsa-miR-374b-5p; hsa-miR-424-5p; hsa-miR-145-5p; hsa-miR-27b-3p; hsa-miR-484; hsa-miR-100-5p; hsa-miR-877-5p; hsa-miR-374a-5p; hsa-miR-18a-5p; hsa-miR-130b-3p; hsa-miR-15b-5p; hsa-let-7c-5p; hsa-miR-125b-5p; hsa-miR-125a-5p;…
Pathways (miRWalk)	hsa05221 Acute myeloid leukemia	over-represented	0.000845349	65.2455	84	hsa-miR-183-5p; hsa-miR-96-5p; hsa-miR-429; hsa-miR-200b-3p; hsa-miR-200a-3p; hsa-miR-141-3p; hsa-miR-101-3p; hsa-miR-210-3p; hsa-miR-200c-3p; hsa-miR-28-5p; hsa-miR-425-5p; hsa-miR-23b-3p; hsa-miR-143-3p; hsa-miR-26a-5p; hsa-miR-374b-5p; hsa-miR-99a-5p; hsa-miR-424-5p; hsa-miR-145-5p; hsa-miR-100-5p; hsa-miR-877-5p; hsa-miR-15b-5p; hsa-let-7c-5p; hsa-miR-125b-5p; hsa-miR-125a-5p; hsa-miR-133a-3p…
Pathways (miRWalk)	WP466 DNA Replication	over-represented	0.000856413	36.7006	52	hsa-miR-183-5p; hsa-miR-101-3p; hsa-miR-23b-3p; hsa-miR-26a-5p; hsa-miR-99a-5p; hsa-miR-1301-3p; hsa-miR-484; hsa-miR-100-5p; hsa-miR-877-5p; hsa-miR-18a-5p; hsa-miR-130b-5p; hsa-miR-130b-3p; hsa-let-7c-5p; hsa-miR-503-5p; hsa-miR-10b-5p; hsa-miR-29a-3p; hsa-miR-1-3p; hsa-miR-93-5p; hsa-miR-93-3p; hsa-miR-221-3p; hsa-miR-324-5p; hsa-miR-449b-5p; hsa-miR-16-5p; hsa-miR-15a-5p; hsa-miR-1226-3p; hsa…
Pathways (miRWalk)	hsa04666 Fc gamma R mediated phagocytosis	over-represented	0.000856413	63.4331	82	hsa-miR-183-5p; hsa-miR-96-5p; hsa-miR-429; hsa-miR-200b-3p; hsa-miR-200a-3p; hsa-miR-205-5p; hsa-miR-101-3p; hsa-miR-28-5p; hsa-miR-425-5p; hsa-miR-23b-3p; hsa-miR-143-3p; hsa-miR-26a-5p; hsa-miR-424-5p; hsa-miR-1301-3p; hsa-miR-484; hsa-miR-100-5p; hsa-miR-877-5p; hsa-miR-15b-5p; hsa-miR-125b-5p; hsa-miR-125a-5p; hsa-miR-133a-3p; hsa-miR-195-5p; hsa-miR-10b-5p; hsa-miR-29a-3p; hsa-miR-18a-3p; h…
Pathways (miRWalk)	WP127 IL 5 signaling pathway	over-represented	0.000868241	52.5589	70	hsa-miR-183-5p; hsa-miR-96-5p; hsa-miR-182-5p; hsa-miR-429; hsa-miR-200b-3p; hsa-miR-200a-3p; hsa-miR-141-3p; hsa-miR-101-3p; hsa-miR-200c-3p; hsa-miR-28-5p; hsa-miR-425-5p; hsa-miR-139-5p; hsa-miR-23b-3p; hsa-miR-143-3p; hsa-miR-26a-5p; hsa-miR-99a-5p; hsa-miR-424-5p; hsa-miR-145-5p; hsa-miR-484; hsa-miR-100-5p; hsa-miR-877-5p; hsa-miR-130b-5p; hsa-miR-15b-5p; hsa-let-7c-5p; hsa-miR-125b-5p; hsa…
Pathways (miRWalk)	hsa04920 Adipocytokine signaling pathway	over-represented	0.000869237	57.0898	75	hsa-miR-183-5p; hsa-miR-96-5p; hsa-miR-182-5p; hsa-miR-141-3p; hsa-miR-210-3p; hsa-miR-200c-3p; hsa-miR-140-3p; hsa-miR-152-3p; hsa-miR-23b-3p; hsa-miR-143-3p; hsa-miR-374b-5p; hsa-miR-99a-5p; hsa-miR-145-5p; hsa-miR-27b-3p; hsa-miR-484; hsa-miR-100-5p; hsa-miR-877-5p; hsa-miR-18a-5p; hsa-miR-130b-5p; hsa-miR-130b-3p; hsa-miR-125b-5p; hsa-miR-125a-5p; hsa-miR-203a-3p; hsa-miR-195-5p; hsa-miR-10b-…
Pathways (miRWalk)	hsa04320 Dorso ventral axis formation	over-represented	0.000947379	39.4192	55	hsa-miR-183-5p; hsa-miR-96-5p; hsa-miR-200b-3p; hsa-miR-542-5p; hsa-miR-101-3p; hsa-miR-28-5p; hsa-miR-23b-3p; hsa-miR-143-3p; hsa-miR-99a-5p; hsa-miR-424-5p; hsa-miR-27b-3p; hsa-miR-484; hsa-miR-100-5p; hsa-miR-877-5p; hsa-miR-18a-5p; hsa-miR-130b-5p; hsa-miR-15b-5p; hsa-let-7c-5p; hsa-miR-125b-5p; hsa-miR-133a-3p; hsa-miR-10b-5p; hsa-miR-18a-3p; hsa-miR-1-3p; hsa-miR-93-5p; hsa-miR-126-3p; hsa-…
Pathways (miRWalk)	hsa04630 Jak STAT signaling pathway	over-represented	0.000947379	73.8543	93	hsa-miR-183-5p; hsa-miR-182-5p; hsa-miR-429; hsa-miR-200b-3p; hsa-miR-205-5p; hsa-miR-101-3p; hsa-miR-210-3p; hsa-miR-200c-3p; hsa-miR-28-5p; hsa-miR-425-5p; hsa-miR-23b-3p; hsa-miR-143-3p; hsa-miR-26a-5p; hsa-miR-374b-5p; hsa-miR-424-5p; hsa-miR-1301-3p; hsa-miR-145-5p; hsa-miR-27b-3p; hsa-miR-484; hsa-miR-100-5p; hsa-miR-140-5p; hsa-miR-877-5p; hsa-miR-374a-5p; hsa-miR-130b-5p; hsa-miR-379-5p; …
Pathways (miRWalk)	P00003 Alzheimer disease amyloid secretase pathway	over-represented	0.00116371	46.6687	63	hsa-miR-183-5p; hsa-miR-96-5p; hsa-miR-200a-3p; hsa-miR-205-5p; hsa-miR-141-3p; hsa-miR-101-3p; hsa-miR-28-5p; hsa-miR-140-3p; hsa-miR-143-3p; hsa-miR-99a-5p; hsa-miR-145-5p; hsa-miR-27b-3p; hsa-miR-484; hsa-miR-100-5p; hsa-miR-877-5p; hsa-miR-15b-5p; hsa-miR-125b-5p; hsa-miR-125a-5p; hsa-miR-133a-3p; hsa-miR-126-5p; hsa-miR-29a-3p; hsa-miR-1-3p; hsa-miR-93-5p; hsa-miR-126-3p; hsa-miR-29c-3p; hsa…
Pathways (miRWalk)	P00019 Endothelin signaling pathway	over-represented	0.00119656	54.8244	72	hsa-miR-96-5p; hsa-miR-182-5p; hsa-miR-205-5p; hsa-miR-101-3p; hsa-miR-200c-3p; hsa-miR-28-5p; hsa-miR-23b-3p; hsa-miR-143-3p; hsa-miR-99a-5p; hsa-miR-424-5p; hsa-miR-1301-3p; hsa-miR-27b-3p; hsa-miR-484; hsa-miR-100-5p; hsa-miR-877-5p; hsa-miR-15b-5p; hsa-let-7c-5p; hsa-miR-125b-5p; hsa-miR-203a-3p; hsa-miR-133a-3p; hsa-miR-10b-5p; hsa-miR-29a-3p; hsa-miR-18a-3p; hsa-miR-1-3p; hsa-miR-93-5p; hsa…
Pathways (miRWalk)	P00033 Insulin IGF pathway protein kinase B signaling cascade	over-represented	0.00119656	56.6367	74	hsa-miR-183-5p; hsa-miR-96-5p; hsa-miR-182-5p; hsa-miR-205-5p; hsa-miR-141-3p; hsa-miR-425-5p; hsa-miR-152-3p; hsa-miR-139-5p; hsa-miR-23b-3p; hsa-miR-143-3p; hsa-miR-26a-5p; hsa-miR-374b-5p; hsa-miR-99a-5p; hsa-miR-145-5p; hsa-miR-27b-3p; hsa-miR-484; hsa-miR-100-5p; hsa-miR-877-5p; hsa-miR-18a-5p; hsa-miR-15b-5p; hsa-let-7c-5p; hsa-miR-125b-5p; hsa-miR-125a-5p; hsa-miR-133a-3p; hsa-miR-10b-5p; …
Pathways (miRWalk)	hsa03320 PPAR signaling pathway	over-represented	0.00119656	36.2475	51	hsa-miR-141-3p; hsa-miR-542-3p; hsa-miR-140-3p; hsa-miR-145-5p; hsa-miR-27b-3p; hsa-miR-484; hsa-miR-100-5p; hsa-miR-877-5p; hsa-miR-18a-5p; hsa-miR-130b-3p; hsa-miR-125a-5p; hsa-miR-10b-5p; hsa-miR-29a-3p; hsa-miR-191-5p; hsa-miR-18a-3p; hsa-miR-1-3p; hsa-miR-20b-5p; hsa-miR-93-3p; hsa-miR-331-3p; hsa-miR-221-3p; hsa-miR-324-5p; hsa-miR-17-5p; hsa-miR-16-5p; hsa-miR-1226-3p; hsa-miR-769-3p; hsa-…
Pathways (miRWalk)	hsa05322 Systemic lupus erythematosus	over-represented	0.00119656	57.5429	75	hsa-miR-183-5p; hsa-miR-96-5p; hsa-miR-182-5p; hsa-miR-23b-3p; hsa-miR-26a-5p; hsa-miR-424-5p; hsa-miR-1301-3p; hsa-miR-27b-3p; hsa-miR-484; hsa-miR-100-5p; hsa-miR-877-5p; hsa-miR-15b-5p; hsa-let-7c-5p; hsa-miR-125b-5p; hsa-miR-203a-3p; hsa-miR-10b-5p; hsa-miR-18a-3p; hsa-miR-1-3p; hsa-miR-93-5p; hsa-miR-671-5p; hsa-miR-940; hsa-miR-106a-5p; hsa-miR-93-3p; hsa-miR-7-5p; hsa-miR-331-3p; hsa-miR-1…
Pathways (miRWalk)	hsa05414 Dilated cardiomyopathy	over-represented	0.00119656	49.3872	66	hsa-miR-183-5p; hsa-miR-96-5p; hsa-miR-182-5p; hsa-miR-141-3p; hsa-miR-1307-3p; hsa-miR-28-5p; hsa-miR-26a-5p; hsa-miR-99a-5p; hsa-miR-1301-3p; hsa-miR-145-5p; hsa-miR-484; hsa-miR-100-5p; hsa-miR-877-5p; hsa-miR-15b-5p; hsa-let-7c-5p; hsa-miR-125b-5p; hsa-miR-125a-5p; hsa-miR-203a-3p; hsa-miR-133a-3p; hsa-miR-10b-5p; hsa-miR-29a-3p; hsa-miR-18a-3p; hsa-miR-1-3p; hsa-miR-93-5p; hsa-miR-671-5p; hs…
Pathways (miRWalk)	WP2197 Endothelin	over-represented	0.00119726	29.4511	43	hsa-miR-101-3p; hsa-miR-200c-3p; hsa-miR-28-5p; hsa-miR-425-5p; hsa-miR-23b-3p; hsa-miR-424-5p; hsa-miR-27b-3p; hsa-miR-484; hsa-miR-100-5p; hsa-miR-3200-3p; hsa-miR-130b-3p; hsa-miR-15b-5p; hsa-let-7c-5p; hsa-miR-125b-5p; hsa-miR-203a-3p; hsa-miR-18a-3p; hsa-miR-1-3p; hsa-miR-671-5p; hsa-miR-766-3p; hsa-miR-93-3p; hsa-miR-7-5p; hsa-miR-331-3p; hsa-miR-221-3p; hsa-miR-17-5p; hsa-miR-199a-3p; hsa-…
Pathways (miRWalk)	hsa03410 Base excision repair	over-represented	0.00128036	30.3573	44	hsa-miR-183-5p; hsa-miR-28-5p; hsa-miR-99a-5p; hsa-miR-1301-3p; hsa-miR-484; hsa-miR-100-5p; hsa-miR-18a-5p; hsa-miR-130b-5p; hsa-miR-125b-5p; hsa-miR-125a-5p; hsa-miR-29a-3p; hsa-miR-18a-3p; hsa-miR-1-3p; hsa-miR-93-5p; hsa-miR-29c-3p; hsa-miR-766-3p; hsa-miR-93-3p; hsa-miR-7-5p; hsa-miR-324-5p; hsa-miR-17-5p; hsa-miR-16-5p; hsa-miR-324-3p; hsa-miR-199a-5p; hsa-miR-148b-3p; hsa-miR-92b-3p; hsa-m…
Pathways (miRWalk)	WP524 G13 Signaling Pathway	over-represented	0.00136402	39.8723	55	hsa-miR-182-5p; hsa-miR-101-3p; hsa-miR-200c-3p; hsa-miR-425-5p; hsa-miR-23b-3p; hsa-miR-26a-5p; hsa-miR-1301-3p; hsa-miR-145-5p; hsa-miR-27b-3p; hsa-miR-484; hsa-miR-100-5p; hsa-miR-877-5p; hsa-miR-18a-5p; hsa-miR-15b-5p; hsa-miR-133a-3p; hsa-miR-195-5p; hsa-miR-10b-5p; hsa-miR-29a-3p; hsa-miR-18a-3p; hsa-miR-1-3p; hsa-miR-93-5p; hsa-miR-126-3p; hsa-miR-29c-3p; hsa-miR-766-3p; hsa-miR-93-3p; hsa…
Pathways (miRWalk)	WP2256 Integrated Pancreatic Cancer Pathway	over-represented	0.00139074	112.367	132	hsa-miR-183-5p; hsa-miR-96-5p; hsa-miR-182-5p; hsa-miR-429; hsa-miR-200b-3p; hsa-miR-200a-3p; hsa-miR-205-5p; hsa-miR-141-3p; hsa-miR-542-5p; hsa-miR-101-3p; hsa-miR-210-3p; hsa-miR-200c-3p; hsa-miR-28-5p; hsa-miR-140-3p; hsa-miR-425-5p; hsa-miR-23b-3p; hsa-miR-143-3p; hsa-miR-26a-5p; hsa-miR-374b-5p; hsa-miR-99a-5p; hsa-miR-424-5p; hsa-miR-145-5p; hsa-miR-27b-3p; hsa-miR-484; hsa-miR-100-5p; hsa…
Pathways (miRWalk)	WP45 G1 to S cell cycle control	over-represented	0.00144814	94.6966	114	hsa-miR-183-5p; hsa-miR-96-5p; hsa-miR-182-5p; hsa-miR-429; hsa-miR-200b-3p; hsa-miR-200a-3p; hsa-miR-205-5p; hsa-miR-141-3p; hsa-miR-101-3p; hsa-miR-210-3p; hsa-miR-200c-3p; hsa-miR-28-5p; hsa-miR-425-5p; hsa-miR-23b-3p; hsa-miR-143-3p; hsa-miR-26a-5p; hsa-miR-374b-5p; hsa-miR-99a-5p; hsa-miR-424-5p; hsa-miR-1301-3p; hsa-miR-145-5p; hsa-miR-27b-3p; hsa-miR-484; hsa-miR-100-5p; hsa-miR-101-5p; hs…
Pathways (miRWalk)	hsa03022 Basal transcription factors	over-represented	0.00144814	22.2016	34	hsa-miR-96-5p; hsa-miR-23b-3p; hsa-miR-374b-5p; hsa-miR-99a-5p; hsa-miR-424-5p; hsa-miR-484; hsa-miR-100-5p; hsa-miR-877-5p; hsa-let-7c-5p; hsa-miR-1-3p; hsa-miR-93-5p; hsa-miR-766-3p; hsa-miR-7-5p; hsa-miR-221-3p; hsa-miR-106b-5p; hsa-miR-17-5p; hsa-miR-9-5p; hsa-miR-16-5p; hsa-miR-15a-5p; hsa-miR-324-3p; hsa-miR-92b-3p; hsa-miR-197-3p; hsa-miR-155-5p; hsa-miR-192-5p; hsa-miR-132-3p; hsa-miR-215…
Pathways (miRWalk)	WP138 Androgen receptor signaling pathway	over-represented	0.0014493	104.665	124	hsa-miR-183-5p; hsa-miR-96-5p; hsa-miR-182-5p; hsa-miR-429; hsa-miR-200b-3p; hsa-miR-200a-3p; hsa-miR-205-5p; hsa-miR-141-3p; hsa-miR-542-5p; hsa-miR-101-3p; hsa-miR-200c-3p; hsa-miR-28-5p; hsa-miR-425-5p; hsa-miR-23b-3p; hsa-miR-143-3p; hsa-miR-26a-5p; hsa-miR-374b-5p; hsa-miR-99a-5p; hsa-miR-424-5p; hsa-miR-1301-3p; hsa-miR-145-5p; hsa-miR-484; hsa-miR-100-5p; hsa-miR-140-5p; hsa-miR-135b-5p; h…
Pathways (miRWalk)	WP1434 Osteopontin Signaling	over-represented	0.0014493	23.1078	35	hsa-miR-96-5p; hsa-miR-101-3p; hsa-miR-210-3p; hsa-miR-200c-3p; hsa-miR-28-5p; hsa-miR-23b-3p; hsa-miR-424-5p; hsa-miR-15b-5p; hsa-miR-299-5p; hsa-miR-195-5p; hsa-miR-766-3p; hsa-miR-93-3p; hsa-miR-7-5p; hsa-miR-146a-5p; hsa-miR-324-5p; hsa-miR-30e-5p; hsa-miR-199a-3p; hsa-miR-9-5p; hsa-miR-16-5p; hsa-miR-15a-5p; hsa-miR-199a-5p; hsa-miR-423-3p; hsa-miR-92b-3p; hsa-miR-155-5p; hsa-miR-497-5p; hsa…
Pathways (miRWalk)	WP179 Cell cycle	over-represented	0.0014493	104.665	124	hsa-miR-183-5p; hsa-miR-96-5p; hsa-miR-182-5p; hsa-miR-429; hsa-miR-200b-3p; hsa-miR-200a-3p; hsa-miR-205-5p; hsa-miR-141-3p; hsa-miR-101-3p; hsa-miR-210-3p; hsa-miR-200c-3p; hsa-miR-28-5p; hsa-miR-425-5p; hsa-miR-23b-3p; hsa-miR-143-3p; hsa-miR-26a-5p; hsa-miR-99a-5p; hsa-miR-424-5p; hsa-miR-1301-3p; hsa-miR-145-5p; hsa-miR-27b-3p; hsa-miR-484; hsa-miR-100-5p; hsa-miR-140-5p; hsa-miR-101-5p; hsa…
Pathways (miRWalk)	WP286 IL 3 Signaling Pathway	over-represented	0.0014493	59.8084	77	hsa-miR-183-5p; hsa-miR-96-5p; hsa-miR-182-5p; hsa-miR-429; hsa-miR-200b-3p; hsa-miR-200a-3p; hsa-miR-205-5p; hsa-miR-141-3p; hsa-miR-101-3p; hsa-miR-200c-3p; hsa-miR-28-5p; hsa-miR-140-3p; hsa-miR-425-5p; hsa-miR-139-5p; hsa-miR-23b-3p; hsa-miR-143-3p; hsa-miR-424-5p; hsa-miR-27b-3p; hsa-miR-484; hsa-miR-100-5p; hsa-miR-877-5p; hsa-miR-130b-5p; hsa-miR-15b-5p; hsa-let-7c-5p; hsa-miR-125b-5p; hsa…
Pathways (miRWalk)	WP400 p38 MAPK Signaling Pathway	over-represented	0.0014493	45.3094	61	hsa-miR-96-5p; hsa-miR-182-5p; hsa-miR-429; hsa-miR-200b-3p; hsa-miR-200a-3p; hsa-miR-141-3p; hsa-miR-101-3p; hsa-miR-200c-3p; hsa-miR-425-5p; hsa-miR-143-3p; hsa-miR-26a-5p; hsa-miR-374b-5p; hsa-miR-99a-5p; hsa-miR-145-5p; hsa-miR-484; hsa-miR-100-5p; hsa-miR-140-5p; hsa-miR-877-5p; hsa-miR-15b-5p; hsa-let-7c-5p; hsa-miR-125b-5p; hsa-miR-125a-5p; hsa-miR-203a-3p; hsa-miR-195-5p; hsa-miR-29a-3p; …
Pathways (miRWalk)	WP422 MAPK Cascade	over-represented	0.0014493	33.0758	47	hsa-miR-96-5p; hsa-miR-200a-3p; hsa-miR-141-3p; hsa-miR-101-3p; hsa-miR-28-5p; hsa-miR-425-5p; hsa-miR-23b-3p; hsa-miR-143-3p; hsa-miR-26a-5p; hsa-miR-424-5p; hsa-miR-145-5p; hsa-miR-15b-5p; hsa-let-7c-5p; hsa-miR-125b-5p; hsa-miR-125a-5p; hsa-miR-191-5p; hsa-miR-18a-3p; hsa-miR-1-3p; hsa-miR-93-5p; hsa-miR-126-3p; hsa-miR-29c-3p; hsa-miR-766-3p; hsa-miR-93-3p; hsa-miR-7-5p; hsa-miR-331-3p; hsa-m…
Pathways (miRWalk)	hsa00240 Pyrimidine metabolism	over-represented	0.0014493	46.2156	62	hsa-miR-183-5p; hsa-miR-101-3p; hsa-miR-425-5p; hsa-miR-450b-5p; hsa-miR-26a-5p; hsa-miR-374b-5p; hsa-miR-99a-5p; hsa-miR-1301-3p; hsa-miR-484; hsa-miR-100-5p; hsa-miR-3200-3p; hsa-miR-130b-5p; hsa-let-7c-5p; hsa-miR-125b-5p; hsa-miR-125a-5p; hsa-miR-133a-3p; hsa-miR-10b-5p; hsa-miR-29a-3p; hsa-miR-18a-3p; hsa-miR-1-3p; hsa-miR-93-5p; hsa-miR-671-5p; hsa-miR-99a-3p; hsa-miR-7-5p; hsa-miR-331-3p; …
Pathways (miRWalk)	hsa04020 Calcium signaling pathway	over-represented	0.0014493	56.1836	73	hsa-miR-183-5p; hsa-miR-96-5p; hsa-miR-205-5p; hsa-miR-542-5p; hsa-miR-200c-3p; hsa-miR-23b-3p; hsa-miR-26a-5p; hsa-miR-99a-5p; hsa-miR-424-5p; hsa-miR-1301-3p; hsa-miR-145-5p; hsa-miR-27b-3p; hsa-miR-484; hsa-miR-100-5p; hsa-miR-140-5p; hsa-miR-877-5p; hsa-miR-15b-5p; hsa-let-7c-5p; hsa-miR-125b-5p; hsa-miR-125a-5p; hsa-miR-203a-3p; hsa-miR-133a-3p; hsa-miR-10b-5p; hsa-miR-18a-3p; hsa-miR-1-3p; …
Pathways (miRWalk)	hsa04270 Vascular smooth muscle contraction	over-represented	0.0014493	48.0279	64	hsa-miR-96-5p; hsa-miR-182-5p; hsa-miR-205-5p; hsa-miR-101-3p; hsa-miR-200c-3p; hsa-miR-28-5p; hsa-miR-23b-3p; hsa-miR-26a-5p; hsa-miR-99a-5p; hsa-miR-424-5p; hsa-miR-1301-3p; hsa-miR-27b-3p; hsa-miR-484; hsa-miR-100-5p; hsa-miR-877-5p; hsa-miR-18a-5p; hsa-miR-15b-5p; hsa-miR-125b-5p; hsa-miR-203a-3p; hsa-miR-133a-3p; hsa-miR-10b-5p; hsa-miR-191-5p; hsa-miR-18a-3p; hsa-miR-1-3p; hsa-miR-93-5p; hs…
Pathways (miRWalk)	hsa04512 ECM receptor interaction	over-represented	0.0014493	44.4032	60	hsa-miR-183-5p; hsa-miR-200b-3p; hsa-miR-205-5p; hsa-miR-200c-3p; hsa-miR-143-3p; hsa-miR-99a-5p; hsa-miR-1301-3p; hsa-miR-145-5p; hsa-miR-484; hsa-miR-100-5p; hsa-miR-135b-5p; hsa-miR-15b-5p; hsa-let-7c-5p; hsa-miR-125a-5p; hsa-miR-299-5p; hsa-miR-133a-3p; hsa-miR-10b-5p; hsa-miR-29a-3p; hsa-miR-18a-3p; hsa-miR-1-3p; hsa-miR-93-5p; hsa-miR-29c-3p; hsa-miR-106a-5p; hsa-miR-93-3p; hsa-miR-7-5p; hs…
Pathways (miRWalk)	hsa04540 Gap junction	over-represented	0.0014493	60.7146	78	hsa-miR-183-5p; hsa-miR-96-5p; hsa-miR-182-5p; hsa-miR-205-5p; hsa-miR-542-5p; hsa-miR-101-3p; hsa-miR-200c-3p; hsa-miR-28-5p; hsa-miR-140-3p; hsa-miR-23b-3p; hsa-miR-143-3p; hsa-miR-26a-5p; hsa-miR-99a-5p; hsa-miR-424-5p; hsa-miR-1301-3p; hsa-miR-145-5p; hsa-miR-484; hsa-miR-100-5p; hsa-miR-140-5p; hsa-miR-877-5p; hsa-miR-15b-5p; hsa-let-7c-5p; hsa-miR-125b-5p; hsa-miR-133a-3p; hsa-miR-10b-5p; h…
Pathways (miRWalk)	hsa04662 B cell receptor signaling pathway	over-represented	0.0014493	56.1836	73	hsa-miR-183-5p; hsa-miR-96-5p; hsa-miR-101-3p; hsa-miR-210-3p; hsa-miR-200c-3p; hsa-miR-28-5p; hsa-miR-425-5p; hsa-miR-139-5p; hsa-miR-23b-3p; hsa-miR-143-3p; hsa-miR-26a-5p; hsa-miR-424-5p; hsa-miR-145-5p; hsa-miR-100-5p; hsa-miR-877-5p; hsa-miR-15b-5p; hsa-let-7c-5p; hsa-miR-125b-5p; hsa-miR-133a-3p; hsa-miR-195-5p; hsa-miR-10b-5p; hsa-miR-29a-3p; hsa-miR-18a-3p; hsa-miR-1-3p; hsa-miR-93-5p; hs…
Pathways (miRWalk)	hsa04720 Long term potentiation	over-represented	0.0014493	51.6527	68	hsa-miR-183-5p; hsa-miR-96-5p; hsa-miR-182-5p; hsa-miR-429; hsa-miR-200b-3p; hsa-miR-101-3p; hsa-miR-200c-3p; hsa-miR-28-5p; hsa-miR-23b-3p; hsa-miR-143-3p; hsa-miR-26a-5p; hsa-miR-424-5p; hsa-miR-1301-3p; hsa-miR-145-5p; hsa-miR-27b-3p; hsa-miR-484; hsa-miR-100-5p; hsa-miR-140-5p; hsa-miR-374a-5p; hsa-miR-18a-5p; hsa-miR-130b-5p; hsa-miR-15b-5p; hsa-let-7c-5p; hsa-miR-125b-5p; hsa-miR-133a-3p; h…
Pathways (miRWalk)	hsa04912 GnRH signaling pathway	over-represented	0.0014493	58.9022	76	hsa-miR-96-5p; hsa-miR-182-5p; hsa-miR-200a-3p; hsa-miR-205-5p; hsa-miR-141-3p; hsa-miR-542-5p; hsa-miR-101-3p; hsa-miR-28-5p; hsa-miR-140-3p; hsa-miR-425-5p; hsa-miR-23b-3p; hsa-miR-143-3p; hsa-miR-26a-5p; hsa-miR-99a-5p; hsa-miR-424-5p; hsa-miR-1301-3p; hsa-miR-145-5p; hsa-miR-27b-3p; hsa-miR-484; hsa-miR-100-5p; hsa-miR-877-5p; hsa-miR-15b-5p; hsa-let-7c-5p; hsa-miR-125b-5p; hsa-miR-125a-5p; h…
Pathways (miRWalk)	P00055 Transcription regulation by bZIP transcription factor	over-represented	0.00156904	36.7006	51	hsa-miR-96-5p; hsa-miR-182-5p; hsa-miR-429; hsa-miR-200b-3p; hsa-miR-200c-3p; hsa-miR-23b-3p; hsa-miR-374b-5p; hsa-miR-99a-5p; hsa-miR-424-5p; hsa-miR-1301-3p; hsa-miR-484; hsa-miR-100-5p; hsa-miR-140-5p; hsa-miR-877-5p; hsa-miR-374a-5p; hsa-miR-130b-5p; hsa-miR-125b-5p; hsa-miR-203a-3p; hsa-miR-1-3p; hsa-miR-93-5p; hsa-miR-99a-3p; hsa-miR-766-3p; hsa-miR-7-5p; hsa-miR-331-3p; hsa-miR-221-3p; hsa…
Pathways (miRWalk)	WP581 EPO Receptor Signaling	over-represented	0.00156904	36.7006	51	hsa-miR-429; hsa-miR-200b-3p; hsa-miR-200a-3p; hsa-miR-205-5p; hsa-miR-141-3p; hsa-miR-101-3p; hsa-miR-200c-3p; hsa-miR-28-5p; hsa-miR-152-3p; hsa-miR-23b-3p; hsa-miR-143-3p; hsa-miR-26a-5p; hsa-miR-374b-5p; hsa-miR-424-5p; hsa-miR-145-5p; hsa-miR-484; hsa-miR-100-5p; hsa-miR-15b-5p; hsa-miR-125b-5p; hsa-miR-195-5p; hsa-miR-93-5p; hsa-miR-20b-5p; hsa-miR-126-3p; hsa-miR-766-3p; hsa-miR-93-3p; hsa…
Pathways (miRWalk)	WP2018 RANKL RANK Signaling Pathway	over-represented	0.00196326	60.2615	77	hsa-miR-96-5p; hsa-miR-182-5p; hsa-miR-200a-3p; hsa-miR-205-5p; hsa-miR-141-3p; hsa-miR-101-3p; hsa-miR-210-3p; hsa-miR-200c-3p; hsa-miR-28-5p; hsa-miR-140-3p; hsa-miR-425-5p; hsa-miR-139-5p; hsa-miR-23b-3p; hsa-miR-143-3p; hsa-miR-99a-5p; hsa-miR-424-5p; hsa-miR-145-5p; hsa-miR-27b-3p; hsa-miR-484; hsa-miR-100-5p; hsa-miR-877-5p; hsa-miR-18a-5p; hsa-miR-15b-5p; hsa-let-7c-5p; hsa-miR-125b-5p; hs…
Pathways (miRWalk)	WP205 IL 7 signaling pathway	over-represented	0.00196326	45.7625	61	hsa-miR-183-5p; hsa-miR-429; hsa-miR-101-3p; hsa-miR-28-5p; hsa-miR-425-5p; hsa-miR-23b-3p; hsa-miR-143-3p; hsa-miR-26a-5p; hsa-miR-374b-5p; hsa-miR-424-5p; hsa-miR-145-5p; hsa-miR-484; hsa-miR-15b-5p; hsa-let-7c-5p; hsa-miR-125b-5p; hsa-miR-133a-3p; hsa-miR-195-5p; hsa-miR-503-5p; hsa-miR-29a-3p; hsa-miR-1-3p; hsa-miR-93-5p; hsa-miR-20b-5p; hsa-miR-126-3p; hsa-miR-766-3p; hsa-miR-93-3p; hsa-miR-…
Pathways (miRWalk)	WP536 Calcium Regulation in the Cardiac Cell	over-represented	0.00196326	58.4491	75	hsa-miR-96-5p; hsa-miR-182-5p; hsa-miR-205-5p; hsa-miR-141-3p; hsa-miR-101-3p; hsa-miR-425-5p; hsa-miR-23b-3p; hsa-miR-26a-5p; hsa-miR-99a-5p; hsa-miR-424-5p; hsa-miR-1301-3p; hsa-miR-27b-3p; hsa-miR-484; hsa-miR-100-5p; hsa-miR-877-5p; hsa-miR-130b-3p; hsa-miR-15b-5p; hsa-let-7c-5p; hsa-miR-125b-5p; hsa-miR-133a-3p; hsa-miR-10b-5p; hsa-miR-18a-3p; hsa-miR-1-3p; hsa-miR-93-5p; hsa-miR-671-5p; hsa…
Pathways (miRWalk)	WP712 Estrogen signaling pathway	over-represented	0.00196326	51.1996	67	hsa-miR-96-5p; hsa-miR-182-5p; hsa-miR-429; hsa-miR-200b-3p; hsa-miR-200a-3p; hsa-miR-141-3p; hsa-miR-101-3p; hsa-miR-210-3p; hsa-miR-200c-3p; hsa-miR-28-5p; hsa-miR-139-5p; hsa-miR-143-3p; hsa-miR-26a-5p; hsa-miR-424-5p; hsa-miR-27b-3p; hsa-miR-18a-5p; hsa-miR-15b-5p; hsa-miR-125b-5p; hsa-miR-125a-5p; hsa-miR-203a-3p; hsa-miR-133a-3p; hsa-miR-136-5p; hsa-miR-195-5p; hsa-miR-29a-3p; hsa-miR-191-5…
Pathways (miRWalk)	hsa00010 Glycolysis Gluconeogenesis	over-represented	0.00196326	53.012	69	hsa-miR-96-5p; hsa-miR-23b-3p; hsa-miR-143-3p; hsa-miR-99a-5p; hsa-miR-1301-3p; hsa-miR-145-5p; hsa-miR-484; hsa-miR-100-5p; hsa-miR-130b-5p; hsa-let-7c-5p; hsa-miR-125b-5p; hsa-miR-125a-5p; hsa-miR-133a-3p; hsa-miR-195-5p; hsa-miR-10b-5p; hsa-miR-191-5p; hsa-miR-18a-3p; hsa-miR-1-3p; hsa-miR-93-5p; hsa-miR-671-5p; hsa-miR-29c-3p; hsa-miR-133b; hsa-miR-766-3p; hsa-miR-93-3p; hsa-miR-7-5p; hsa-miR…
Pathways (miRWalk)	hsa04070 Phosphatidylinositol signaling system	over-represented	0.00196326	50.2934	66	hsa-miR-183-5p; hsa-miR-96-5p; hsa-miR-182-5p; hsa-miR-205-5p; hsa-miR-141-3p; hsa-miR-101-3p; hsa-miR-425-5p; hsa-miR-23b-3p; hsa-miR-26a-5p; hsa-miR-424-5p; hsa-miR-1301-3p; hsa-miR-27b-3p; hsa-miR-484; hsa-miR-100-5p; hsa-miR-877-5p; hsa-miR-18a-5p; hsa-miR-15b-5p; hsa-miR-125b-5p; hsa-miR-133a-3p; hsa-miR-10b-5p; hsa-miR-29a-3p; hsa-miR-191-5p; hsa-miR-18a-3p; hsa-miR-1-3p; hsa-miR-93-5p; hsa…
Pathways (miRWalk)	hsa04730 Long term depression	over-represented	0.00196326	48.481	64	hsa-miR-183-5p; hsa-miR-96-5p; hsa-miR-101-3p; hsa-miR-28-5p; hsa-miR-425-5p; hsa-miR-152-3p; hsa-miR-139-5p; hsa-miR-23b-3p; hsa-miR-143-3p; hsa-miR-99a-5p; hsa-miR-424-5p; hsa-miR-145-5p; hsa-miR-484; hsa-miR-100-5p; hsa-miR-15b-5p; hsa-let-7c-5p; hsa-miR-125b-5p; hsa-miR-191-5p; hsa-miR-18a-3p; hsa-miR-1-3p; hsa-miR-93-5p; hsa-miR-126-3p; hsa-miR-106a-5p; hsa-miR-376c-3p; hsa-miR-133b; hsa-miR…
Pathways (miRWalk)	hsa05410 Hypertrophic cardiomyopathy HCM	over-represented	0.00196326	48.481	64	hsa-miR-183-5p; hsa-miR-182-5p; hsa-miR-141-3p; hsa-miR-1307-3p; hsa-miR-28-5p; hsa-miR-26a-5p; hsa-miR-99a-5p; hsa-miR-145-5p; hsa-miR-484; hsa-miR-100-5p; hsa-miR-877-5p; hsa-miR-130b-3p; hsa-miR-15b-5p; hsa-let-7c-5p; hsa-miR-125b-5p; hsa-miR-125a-5p; hsa-miR-203a-3p; hsa-miR-133a-3p; hsa-miR-10b-5p; hsa-miR-29a-3p; hsa-miR-18a-3p; hsa-miR-1-3p; hsa-miR-93-5p; hsa-miR-671-5p; hsa-miR-940; hsa-…
Pathways (miRWalk)	WP1984 Integrated Breast Cancer Pathway	over-represented	0.00197041	73.4012	91	hsa-miR-183-5p; hsa-miR-96-5p; hsa-miR-182-5p; hsa-miR-429; hsa-miR-200b-3p; hsa-miR-205-5p; hsa-miR-101-3p; hsa-miR-200c-3p; hsa-miR-28-5p; hsa-miR-152-3p; hsa-miR-23b-3p; hsa-miR-143-3p; hsa-miR-26a-5p; hsa-miR-99a-5p; hsa-miR-424-5p; hsa-miR-145-5p; hsa-miR-484; hsa-miR-100-5p; hsa-miR-140-5p; hsa-miR-374a-5p; hsa-miR-18a-5p; hsa-miR-130b-5p; hsa-miR-130b-3p; hsa-miR-15b-5p; hsa-miR-125b-5p; h…
Pathways (miRWalk)	hsa00630 Glyoxylate and dicarboxylate metabolism	over-represented	0.00203827	15.4052	25	hsa-miR-183-5p; hsa-miR-96-5p; hsa-miR-28-5p; hsa-miR-1301-3p; hsa-miR-27b-3p; hsa-miR-484; hsa-miR-877-5p; hsa-miR-15b-5p; hsa-miR-1-3p; hsa-miR-93-5p; hsa-miR-940; hsa-miR-29c-3p; hsa-miR-106b-5p; hsa-miR-324-5p; hsa-miR-30e-5p; hsa-miR-16-5p; hsa-miR-92b-3p; hsa-miR-155-5p; hsa-miR-425-3p; hsa-let-7a-5p; hsa-miR-222-3p; hsa-let-7b-5p; hsa-miR-744-5p; hsa-miR-26b-5p; hsa-miR-1180-3p
Pathways (miRWalk)	WP411 mRNA processing	over-represented	0.00209394	70.6826	88	hsa-miR-183-5p; hsa-miR-96-5p; hsa-miR-182-5p; hsa-miR-141-3p; hsa-miR-1307-3p; hsa-miR-542-5p; hsa-miR-210-3p; hsa-miR-425-5p; hsa-miR-450a-5p; hsa-miR-23b-3p; hsa-miR-26a-5p; hsa-miR-374b-5p; hsa-miR-99a-5p; hsa-miR-1301-3p; hsa-miR-27b-3p; hsa-miR-484; hsa-miR-100-5p; hsa-miR-140-5p; hsa-miR-877-5p; hsa-miR-374a-5p; hsa-miR-18a-5p; hsa-miR-130b-5p; hsa-miR-130b-3p; hsa-miR-15b-5p; hsa-let-7c-5…
Pathways (miRWalk)	hsa04360 Axon guidance	over-represented	0.00212775	69.7764	87	hsa-miR-183-5p; hsa-miR-96-5p; hsa-miR-101-3p; hsa-miR-210-3p; hsa-miR-200c-3p; hsa-miR-28-5p; hsa-miR-425-5p; hsa-miR-23b-3p; hsa-miR-143-3p; hsa-miR-26a-5p; hsa-miR-374b-5p; hsa-miR-1301-3p; hsa-miR-145-5p; hsa-miR-484; hsa-miR-100-5p; hsa-miR-877-5p; hsa-miR-130b-5p; hsa-miR-130b-3p; hsa-miR-15b-5p; hsa-let-7c-5p; hsa-miR-125b-5p; hsa-miR-125a-5p; hsa-miR-203a-3p; hsa-miR-133a-3p; hsa-miR-126-…
Pathways (miRWalk)	hsa04660 T cell receptor signaling pathway	over-represented	0.00220806	67.9641	85	hsa-miR-183-5p; hsa-miR-96-5p; hsa-miR-200a-3p; hsa-miR-141-3p; hsa-miR-101-3p; hsa-miR-210-3p; hsa-miR-200c-3p; hsa-miR-28-5p; hsa-miR-425-5p; hsa-miR-139-5p; hsa-miR-23b-3p; hsa-miR-143-3p; hsa-miR-26a-5p; hsa-miR-374b-5p; hsa-miR-424-5p; hsa-miR-145-5p; hsa-miR-27b-3p; hsa-miR-484; hsa-miR-100-5p; hsa-miR-877-5p; hsa-miR-15b-5p; hsa-let-7c-5p; hsa-miR-125b-5p; hsa-miR-125a-5p; hsa-miR-203a-3p;…
Pathways (miRWalk)	hsa04110 Cell cycle	over-represented	0.00226612	110.555	129	hsa-miR-183-5p; hsa-miR-96-5p; hsa-miR-182-5p; hsa-miR-429; hsa-miR-200b-3p; hsa-miR-200a-3p; hsa-miR-205-5p; hsa-miR-141-3p; hsa-miR-101-3p; hsa-miR-210-3p; hsa-miR-200c-3p; hsa-miR-28-5p; hsa-miR-425-5p; hsa-miR-23b-3p; hsa-miR-143-3p; hsa-miR-26a-5p; hsa-miR-374b-5p; hsa-miR-99a-5p; hsa-miR-424-5p; hsa-miR-1301-3p; hsa-miR-145-5p; hsa-miR-27b-3p; hsa-miR-484; hsa-miR-100-5p; hsa-miR-140-5p; hs…
Pathways (miRWalk)	hsa04670 Leukocyte transendothelial migration	over-represented	0.00226612	66.1517	83	hsa-miR-183-5p; hsa-miR-96-5p; hsa-miR-182-5p; hsa-miR-200a-3p; hsa-miR-141-3p; hsa-miR-1307-3p; hsa-miR-101-3p; hsa-miR-200c-3p; hsa-miR-23b-3p; hsa-miR-26a-5p; hsa-miR-374b-5p; hsa-miR-99a-5p; hsa-miR-145-5p; hsa-miR-484; hsa-miR-100-5p; hsa-miR-877-5p; hsa-miR-18a-5p; hsa-miR-130b-5p; hsa-miR-15b-5p; hsa-let-7c-5p; hsa-miR-125b-5p; hsa-miR-133a-3p; hsa-miR-126-5p; hsa-miR-195-5p; hsa-miR-10b-5…
Pathways (miRWalk)	WP405 Eukaryotic Transcription Initiation	over-represented	0.00240163	30.3573	43	hsa-miR-542-3p; hsa-miR-374b-5p; hsa-miR-99a-5p; hsa-miR-1301-3p; hsa-miR-145-5p; hsa-miR-484; hsa-miR-100-5p; hsa-let-7c-5p; hsa-miR-10b-5p; hsa-miR-1-3p; hsa-miR-93-5p; hsa-miR-99a-3p; hsa-miR-766-3p; hsa-miR-7-5p; hsa-miR-331-3p; hsa-miR-221-3p; hsa-miR-324-5p; hsa-miR-17-5p; hsa-miR-16-5p; hsa-miR-15a-5p; hsa-miR-1226-3p; hsa-miR-324-3p; hsa-miR-423-3p; hsa-miR-92b-3p; hsa-miR-155-5p; hsa-miR…
Pathways (miRWalk)	WP53 Id Signaling Pathway	over-represented	0.00240163	24.4671	36	hsa-miR-210-3p; hsa-miR-23b-3p; hsa-miR-26a-5p; hsa-miR-99a-5p; hsa-miR-424-5p; hsa-miR-484; hsa-miR-100-5p; hsa-miR-130b-3p; hsa-miR-15b-5p; hsa-miR-125b-5p; hsa-miR-195-5p; hsa-miR-503-5p; hsa-miR-10b-5p; hsa-miR-93-5p; hsa-miR-106a-5p; hsa-miR-93-3p; hsa-miR-106b-5p; hsa-miR-324-5p; hsa-miR-17-5p; hsa-miR-9-5p; hsa-miR-16-5p; hsa-miR-15a-5p; hsa-miR-155-5p; hsa-miR-192-5p; hsa-miR-132-3p; hsa-…
Pathways (miRWalk)	hsa00071 Fatty acid metabolism	over-represented	0.00240163	24.4671	36	hsa-miR-152-3p; hsa-miR-23b-3p; hsa-miR-99a-5p; hsa-miR-484; hsa-miR-100-5p; hsa-miR-877-5p; hsa-miR-130b-5p; hsa-miR-15b-5p; hsa-miR-191-5p; hsa-miR-1-3p; hsa-miR-93-3p; hsa-miR-7-5p; hsa-miR-221-3p; hsa-miR-106b-5p; hsa-miR-9-5p; hsa-miR-16-5p; hsa-miR-1226-3p; hsa-miR-197-3p; hsa-miR-155-5p; hsa-miR-497-5p; hsa-miR-192-5p; hsa-miR-132-3p; hsa-miR-215-5p; hsa-miR-1229-3p; hsa-miR-877-3p; hsa-le…
Pathways (miRWalk)	hsa01040 Biosynthesis of unsaturated fatty acids	over-represented	0.00240163	24.4671	36	hsa-miR-140-3p; hsa-miR-26a-5p; hsa-miR-484; hsa-miR-125a-5p; hsa-miR-191-5p; hsa-miR-18a-3p; hsa-miR-1-3p; hsa-miR-93-5p; hsa-miR-7-5p; hsa-miR-331-3p; hsa-miR-221-3p; hsa-miR-106b-5p; hsa-miR-324-5p; hsa-miR-17-5p; hsa-miR-16-5p; hsa-miR-324-3p; hsa-miR-204-5p; hsa-miR-423-3p; hsa-miR-197-3p; hsa-miR-155-5p; hsa-miR-192-5p; hsa-miR-215-5p; hsa-miR-185-5p; hsa-miR-1229-3p; hsa-miR-877-3p; hsa-le…
Pathways (miRWalk)	hsa04722 Neurotrophin signaling pathway	over-represented	0.00240163	97.8683	116	hsa-miR-183-5p; hsa-miR-96-5p; hsa-miR-182-5p; hsa-miR-429; hsa-miR-200b-3p; hsa-miR-200a-3p; hsa-miR-205-5p; hsa-miR-141-3p; hsa-miR-101-3p; hsa-miR-210-3p; hsa-miR-200c-3p; hsa-miR-28-5p; hsa-miR-140-3p; hsa-miR-425-5p; hsa-miR-152-3p; hsa-miR-23b-3p; hsa-miR-143-3p; hsa-miR-26a-5p; hsa-miR-374b-5p; hsa-miR-424-5p; hsa-miR-1301-3p; hsa-miR-145-5p; hsa-miR-27b-3p; hsa-miR-484; hsa-miR-100-5p; hs…
Pathways (miRWalk)	hsa05213 Endometrial cancer	over-represented	0.00240163	75.6667	93	hsa-miR-183-5p; hsa-miR-96-5p; hsa-miR-182-5p; hsa-miR-429; hsa-miR-200b-3p; hsa-miR-200a-3p; hsa-miR-205-5p; hsa-miR-141-3p; hsa-miR-542-5p; hsa-miR-542-3p; hsa-miR-101-3p; hsa-miR-210-3p; hsa-miR-200c-3p; hsa-miR-28-5p; hsa-miR-425-5p; hsa-miR-23b-3p; hsa-miR-143-3p; hsa-miR-26a-5p; hsa-miR-374b-5p; hsa-miR-424-5p; hsa-miR-145-5p; hsa-miR-484; hsa-miR-100-5p; hsa-miR-18a-5p; hsa-miR-15b-5p; hsa…
Pathways (miRWalk)	hsa05130 Pathogenic Escherichia coli infection	over-represented	0.0024401	58.9022	75	hsa-miR-183-5p; hsa-miR-96-5p; hsa-miR-182-5p; hsa-miR-200a-3p; hsa-miR-1307-3p; hsa-miR-200c-3p; hsa-miR-140-3p; hsa-miR-424-5p; hsa-miR-484; hsa-miR-100-5p; hsa-miR-877-5p; hsa-miR-18a-5p; hsa-let-7c-5p; hsa-miR-125b-5p; hsa-miR-125a-5p; hsa-miR-203a-3p; hsa-miR-133a-3p; hsa-miR-195-5p; hsa-miR-10b-5p; hsa-miR-29a-3p; hsa-miR-18a-3p; hsa-miR-1-3p; hsa-miR-93-5p; hsa-miR-940; hsa-miR-29c-3p; hsa…
Pathways (miRWalk)	hsa05211 Renal cell carcinoma	over-represented	0.00261202	81.5569	99	hsa-miR-183-5p; hsa-miR-96-5p; hsa-miR-182-5p; hsa-miR-429; hsa-miR-200b-3p; hsa-miR-205-5p; hsa-miR-141-3p; hsa-miR-101-3p; hsa-miR-200c-3p; hsa-miR-28-5p; hsa-miR-425-5p; hsa-miR-152-3p; hsa-miR-23b-3p; hsa-miR-143-3p; hsa-miR-99a-5p; hsa-miR-424-5p; hsa-miR-1301-3p; hsa-miR-145-5p; hsa-miR-27b-3p; hsa-miR-484; hsa-miR-100-5p; hsa-miR-140-5p; hsa-miR-374a-5p; hsa-miR-18a-5p; hsa-miR-130b-5p; hs…
Pathways (miRWalk)	P00004 Alzheimer disease presenilin pathway	over-represented	0.00263446	71.1357	88	hsa-miR-183-5p; hsa-miR-429; hsa-miR-200b-3p; hsa-miR-200a-3p; hsa-miR-205-5p; hsa-miR-141-3p; hsa-miR-1307-3p; hsa-miR-101-3p; hsa-miR-200c-3p; hsa-miR-425-5p; hsa-miR-23b-3p; hsa-miR-143-3p; hsa-miR-26a-5p; hsa-miR-374b-5p; hsa-miR-424-5p; hsa-miR-1301-3p; hsa-miR-145-5p; hsa-miR-27b-3p; hsa-miR-484; hsa-miR-100-5p; hsa-miR-140-5p; hsa-miR-877-5p; hsa-miR-18a-5p; hsa-miR-130b-5p; hsa-miR-130b-3…
Pathways (miRWalk)	WP710 DNA damage response only ATM dependent	over-represented	0.00269351	101.04	119	hsa-miR-183-5p; hsa-miR-96-5p; hsa-miR-182-5p; hsa-miR-429; hsa-miR-200b-3p; hsa-miR-200a-3p; hsa-miR-205-5p; hsa-miR-141-3p; hsa-miR-101-3p; hsa-miR-210-3p; hsa-miR-200c-3p; hsa-miR-28-5p; hsa-miR-140-3p; hsa-miR-425-5p; hsa-miR-152-3p; hsa-miR-23b-3p; hsa-miR-143-3p; hsa-miR-26a-5p; hsa-miR-374b-5p; hsa-miR-424-5p; hsa-miR-1301-3p; hsa-miR-145-5p; hsa-miR-27b-3p; hsa-miR-484; hsa-miR-100-5p; hs…
Pathways (miRWalk)	WP408 Oxidative Stress	over-represented	0.00275178	33.982	47	hsa-miR-183-5p; hsa-miR-96-5p; hsa-miR-200a-3p; hsa-miR-141-3p; hsa-miR-101-3p; hsa-miR-210-3p; hsa-miR-425-5p; hsa-miR-139-5p; hsa-miR-877-5p; hsa-miR-15b-5p; hsa-miR-125b-5p; hsa-miR-125a-5p; hsa-miR-133a-3p; hsa-miR-1-3p; hsa-miR-671-5p; hsa-miR-146a-5p; hsa-miR-221-3p; hsa-miR-106b-5p; hsa-miR-324-5p; hsa-miR-199a-3p; hsa-miR-9-5p; hsa-miR-16-5p; hsa-miR-15a-5p; hsa-miR-1226-3p; hsa-miR-769-3…
Pathways (miRWalk)	hsa05020 Prion diseases	over-represented	0.00283567	34.8882	48	hsa-miR-183-5p; hsa-miR-205-5p; hsa-miR-101-3p; hsa-miR-210-3p; hsa-miR-28-5p; hsa-miR-23b-3p; hsa-miR-26a-5p; hsa-miR-424-5p; hsa-miR-27b-3p; hsa-miR-484; hsa-miR-130b-3p; hsa-miR-15b-5p; hsa-miR-125a-5p; hsa-miR-10b-5p; hsa-miR-191-5p; hsa-miR-1-3p; hsa-miR-93-5p; hsa-miR-29c-3p; hsa-miR-766-3p; hsa-miR-93-3p; hsa-miR-7-5p; hsa-miR-331-3p; hsa-miR-146a-5p; hsa-miR-199a-3p; hsa-miR-16-5p; hsa-mi…
Pathways (miRWalk)	P00059 p53 pathway	over-represented	0.00299061	92.4311	110	hsa-miR-183-5p; hsa-miR-96-5p; hsa-miR-182-5p; hsa-miR-429; hsa-miR-200b-3p; hsa-miR-205-5p; hsa-miR-141-3p; hsa-miR-101-3p; hsa-miR-200c-3p; hsa-miR-28-5p; hsa-miR-140-3p; hsa-miR-425-5p; hsa-miR-23b-3p; hsa-miR-143-3p; hsa-miR-26a-5p; hsa-miR-99a-5p; hsa-miR-424-5p; hsa-miR-1301-3p; hsa-miR-145-5p; hsa-miR-484; hsa-miR-100-5p; hsa-miR-140-5p; hsa-miR-101-5p; hsa-miR-374a-5p; hsa-miR-18a-5p; hsa…
Pathways (miRWalk)	P00013 Cell cycle	over-represented	0.0030631	37.6068	51	hsa-miR-183-5p; hsa-miR-182-5p; hsa-miR-425-5p; hsa-miR-23b-3p; hsa-miR-26a-5p; hsa-miR-374b-5p; hsa-miR-424-5p; hsa-miR-27b-3p; hsa-miR-484; hsa-miR-877-5p; hsa-miR-15b-5p; hsa-miR-125b-5p; hsa-miR-195-5p; hsa-miR-503-5p; hsa-miR-10b-5p; hsa-miR-1-3p; hsa-miR-93-5p; hsa-miR-940; hsa-miR-93-3p; hsa-miR-7-5p; hsa-miR-331-3p; hsa-miR-221-3p; hsa-miR-106b-5p; hsa-miR-324-5p; hsa-miR-17-5p; hsa-miR-9…
Pathways (miRWalk)	WP410 Diurnally regulated genes with circadian orthologs	over-represented	0.00337087	43.0439	57	hsa-miR-182-5p; hsa-miR-141-3p; hsa-miR-101-3p; hsa-miR-200c-3p; hsa-miR-425-5p; hsa-miR-23b-3p; hsa-miR-26a-5p; hsa-miR-424-5p; hsa-miR-145-5p; hsa-miR-484; hsa-miR-100-5p; hsa-miR-877-5p; hsa-miR-130b-5p; hsa-miR-130b-3p; hsa-miR-15b-5p; hsa-let-7c-5p; hsa-miR-125b-5p; hsa-miR-125a-5p; hsa-miR-133a-3p; hsa-miR-93-5p; hsa-miR-106a-5p; hsa-miR-93-3p; hsa-miR-7-5p; hsa-miR-331-3p; hsa-miR-221-3p; …
Pathways (miRWalk)	WP49 IL 2 Signaling pathway	over-represented	0.00337087	56.6367	72	hsa-miR-183-5p; hsa-miR-96-5p; hsa-miR-182-5p; hsa-miR-429; hsa-miR-200b-3p; hsa-miR-200a-3p; hsa-miR-141-3p; hsa-miR-101-3p; hsa-miR-200c-3p; hsa-miR-28-5p; hsa-miR-23b-3p; hsa-miR-143-3p; hsa-miR-26a-5p; hsa-miR-99a-5p; hsa-miR-424-5p; hsa-miR-145-5p; hsa-miR-484; hsa-miR-877-5p; hsa-miR-130b-5p; hsa-miR-15b-5p; hsa-let-7c-5p; hsa-miR-125b-5p; hsa-miR-203a-3p; hsa-miR-136-5p; hsa-miR-195-5p; hs…
Pathways (miRWalk)	hsa00562 Inositol phosphate metabolism	over-represented	0.00341437	45.7625	60	hsa-miR-183-5p; hsa-miR-182-5p; hsa-miR-205-5p; hsa-miR-141-3p; hsa-miR-101-3p; hsa-miR-425-5p; hsa-miR-23b-3p; hsa-miR-26a-5p; hsa-miR-374b-5p; hsa-miR-1301-3p; hsa-miR-27b-3p; hsa-miR-484; hsa-miR-100-5p; hsa-miR-877-5p; hsa-miR-18a-5p; hsa-miR-15b-5p; hsa-miR-125b-5p; hsa-miR-125a-5p; hsa-miR-195-5p; hsa-miR-10b-5p; hsa-miR-29a-3p; hsa-miR-191-5p; hsa-miR-1-3p; hsa-miR-93-5p; hsa-miR-671-5p; h…
Pathways (miRWalk)	hsa04664 Fc epsilon RI signaling pathway	over-represented	0.00341437	53.012	68	hsa-miR-96-5p; hsa-miR-200a-3p; hsa-miR-205-5p; hsa-miR-141-3p; hsa-miR-101-3p; hsa-miR-28-5p; hsa-miR-140-3p; hsa-miR-425-5p; hsa-miR-23b-3p; hsa-miR-143-3p; hsa-miR-424-5p; hsa-miR-145-5p; hsa-miR-27b-3p; hsa-miR-484; hsa-miR-100-5p; hsa-miR-877-5p; hsa-miR-15b-5p; hsa-let-7c-5p; hsa-miR-125b-5p; hsa-miR-125a-5p; hsa-miR-203a-3p; hsa-miR-133a-3p; hsa-miR-10b-5p; hsa-miR-29a-3p; hsa-miR-18a-3p; …
Pathways (miRWalk)	WP313 Signaling of Hepatocyte Growth Factor Receptor	over-represented	0.00342669	50.2934	65	hsa-miR-183-5p; hsa-miR-205-5p; hsa-miR-141-3p; hsa-miR-101-3p; hsa-miR-28-5p; hsa-miR-140-3p; hsa-miR-425-5p; hsa-miR-139-5p; hsa-miR-23b-3p; hsa-miR-143-3p; hsa-miR-26a-5p; hsa-miR-424-5p; hsa-miR-27b-3p; hsa-miR-100-5p; hsa-miR-877-5p; hsa-miR-18a-5p; hsa-miR-130b-5p; hsa-miR-15b-5p; hsa-let-7c-5p; hsa-miR-125b-5p; hsa-miR-125a-5p; hsa-miR-29a-3p; hsa-miR-1-3p; hsa-miR-93-5p; hsa-miR-20b-5p; h…
Pathways (miRWalk)	P00011 Blood coagulation	over-represented	0.00345255	24.014	35	hsa-miR-101-3p; hsa-miR-23b-3p; hsa-miR-143-3p; hsa-miR-99a-5p; hsa-miR-145-5p; hsa-miR-484; hsa-miR-130b-3p; hsa-miR-29a-3p; hsa-miR-1-3p; hsa-miR-93-5p; hsa-miR-29c-3p; hsa-miR-106a-5p; hsa-miR-7-5p; hsa-miR-106b-5p; hsa-miR-17-5p; hsa-miR-9-5p; hsa-miR-16-5p; hsa-miR-15a-5p; hsa-miR-204-5p; hsa-miR-423-3p; hsa-miR-155-5p; hsa-miR-192-5p; hsa-miR-132-3p; hsa-miR-215-5p; hsa-miR-877-3p; hsa-miR-…
Pathways (miRWalk)	hsa05200 Pathways in cancer	over-represented	0.00364212	135.928	153	hsa-miR-183-5p; hsa-miR-96-5p; hsa-miR-182-5p; hsa-miR-429; hsa-miR-200b-3p; hsa-miR-200a-3p; hsa-miR-205-5p; hsa-miR-141-3p; hsa-miR-542-5p; hsa-miR-542-3p; hsa-miR-101-3p; hsa-miR-210-3p; hsa-miR-200c-3p; hsa-miR-28-5p; hsa-miR-140-3p; hsa-miR-425-5p; hsa-miR-152-3p; hsa-miR-139-5p; hsa-miR-23b-3p; hsa-miR-143-3p; hsa-miR-26a-5p; hsa-miR-374b-5p; hsa-miR-99a-5p; hsa-miR-424-5p; hsa-miR-1301-3p;…
Pathways (miRWalk)	hsa05219 Bladder cancer	over-represented	0.00372696	86.0878	103	hsa-miR-183-5p; hsa-miR-96-5p; hsa-miR-182-5p; hsa-miR-429; hsa-miR-200b-3p; hsa-miR-205-5p; hsa-miR-141-3p; hsa-miR-542-5p; hsa-miR-101-3p; hsa-miR-210-3p; hsa-miR-200c-3p; hsa-miR-28-5p; hsa-miR-425-5p; hsa-miR-23b-3p; hsa-miR-143-3p; hsa-miR-26a-5p; hsa-miR-374b-5p; hsa-miR-99a-5p; hsa-miR-424-5p; hsa-miR-145-5p; hsa-miR-484; hsa-miR-100-5p; hsa-miR-140-5p; hsa-miR-130b-3p; hsa-miR-15b-5p; hsa…
Pathways (miRWalk)	P00031 Inflammation mediated by chemokine and cytokine signaling pathway	over-represented	0.00384305	85.1816	102	hsa-miR-96-5p; hsa-miR-182-5p; hsa-miR-429; hsa-miR-200b-3p; hsa-miR-200a-3p; hsa-miR-205-5p; hsa-miR-141-3p; hsa-miR-1307-3p; hsa-miR-101-3p; hsa-miR-200c-3p; hsa-miR-28-5p; hsa-miR-23b-3p; hsa-miR-143-3p; hsa-miR-26a-5p; hsa-miR-424-5p; hsa-miR-1301-3p; hsa-miR-145-5p; hsa-miR-27b-3p; hsa-miR-484; hsa-miR-100-5p; hsa-miR-877-5p; hsa-miR-18a-5p; hsa-miR-130b-3p; hsa-miR-15b-5p; hsa-let-7c-5p; hs…
Pathways (miRWalk)	P04372 5 Hydroxytryptamine degredation	over-represented	0.00399988	13.5928	22	hsa-miR-145-5p; hsa-miR-100-5p; hsa-miR-130b-5p; hsa-miR-1-3p; hsa-miR-7-5p; hsa-miR-9-5p; hsa-miR-16-5p; hsa-miR-1226-3p; hsa-miR-148b-3p; hsa-miR-155-5p; hsa-miR-497-5p; hsa-miR-192-5p; hsa-miR-215-5p; hsa-miR-1247-5p; hsa-let-7a-5p; hsa-let-7b-5p; hsa-miR-92a-3p; hsa-miR-22-3p; hsa-miR-128-3p; hsa-miR-328-3p; hsa-let-7f-5p; hsa-miR-10a-5p
Pathways (miRWalk)	hsa00290 Valine leucine and isoleucine biosynthesis	over-represented	0.00399988	16.7645	26	hsa-miR-183-5p; hsa-miR-424-5p; hsa-miR-484; hsa-miR-100-5p; hsa-miR-130b-5p; hsa-miR-191-5p; hsa-miR-93-3p; hsa-miR-331-3p; hsa-miR-106b-5p; hsa-miR-324-5p; hsa-miR-16-5p; hsa-miR-324-3p; hsa-miR-92b-3p; hsa-miR-197-3p; hsa-miR-155-5p; hsa-miR-192-5p; hsa-miR-215-5p; hsa-miR-877-3p; hsa-let-7a-5p; hsa-miR-222-3p; hsa-let-7b-5p; hsa-miR-760; hsa-miR-92a-3p; hsa-miR-22-3p; hsa-miR-652-3p; hsa-miR-…
Pathways (miRWalk)	hsa03030 DNA replication	over-represented	0.00411034	26.7325	38	hsa-miR-183-5p; hsa-miR-1301-3p; hsa-miR-484; hsa-miR-18a-5p; hsa-miR-130b-5p; hsa-miR-130b-3p; hsa-miR-125b-5p; hsa-miR-503-5p; hsa-miR-29a-3p; hsa-miR-18a-3p; hsa-miR-1-3p; hsa-miR-93-5p; hsa-miR-93-3p; hsa-miR-7-5p; hsa-miR-331-3p; hsa-miR-324-5p; hsa-miR-16-5p; hsa-miR-15a-5p; hsa-miR-1226-3p; hsa-miR-324-3p; hsa-miR-423-3p; hsa-miR-197-3p; hsa-miR-155-5p; hsa-miR-192-5p; hsa-miR-215-5p; hsa-…
Pathways (miRWalk)	hsa05416 Viral myocarditis	over-represented	0.00425794	58.9022	74	hsa-miR-183-5p; hsa-miR-96-5p; hsa-miR-1307-3p; hsa-miR-101-3p; hsa-miR-140-3p; hsa-miR-425-5p; hsa-miR-152-3p; hsa-miR-26a-5p; hsa-miR-374b-5p; hsa-miR-424-5p; hsa-miR-484; hsa-miR-100-5p; hsa-miR-877-5p; hsa-miR-15b-5p; hsa-let-7c-5p; hsa-miR-125b-5p; hsa-miR-203a-3p; hsa-miR-133a-3p; hsa-miR-195-5p; hsa-miR-503-5p; hsa-miR-10b-5p; hsa-miR-29a-3p; hsa-miR-18a-3p; hsa-miR-1-3p; hsa-miR-93-5p; hs…
Pathways (miRWalk)	P00023 General transcription regulation	over-represented	0.00435322	21.7485	32	hsa-miR-96-5p; hsa-miR-374b-5p; hsa-miR-99a-5p; hsa-miR-424-5p; hsa-miR-484; hsa-miR-100-5p; hsa-miR-877-5p; hsa-miR-1-3p; hsa-miR-93-5p; hsa-miR-99a-3p; hsa-miR-766-3p; hsa-miR-7-5p; hsa-miR-221-3p; hsa-miR-17-5p; hsa-miR-9-5p; hsa-miR-16-5p; hsa-miR-15a-5p; hsa-miR-324-3p; hsa-miR-92b-3p; hsa-miR-155-5p; hsa-miR-192-5p; hsa-miR-132-3p; hsa-miR-215-5p; hsa-miR-877-3p; hsa-miR-339-5p; hsa-let-7a-…
Pathways (miRWalk)	WP673 ErbB signaling pathway	over-represented	0.00452813	70.2295	86	hsa-miR-96-5p; hsa-miR-182-5p; hsa-miR-429; hsa-miR-205-5p; hsa-miR-542-5p; hsa-miR-101-3p; hsa-miR-28-5p; hsa-miR-140-3p; hsa-miR-425-5p; hsa-miR-152-3p; hsa-miR-23b-3p; hsa-miR-143-3p; hsa-miR-26a-5p; hsa-miR-99a-5p; hsa-miR-424-5p; hsa-miR-145-5p; hsa-miR-484; hsa-miR-100-5p; hsa-miR-877-5p; hsa-miR-15b-5p; hsa-let-7c-5p; hsa-miR-125b-5p; hsa-miR-125a-5p; hsa-miR-299-5p; hsa-miR-203a-3p; hsa-m…
Pathways (miRWalk)	hsa04142 Lysosome	over-represented	0.00452813	50.7465	65	hsa-miR-183-5p; hsa-miR-101-3p; hsa-miR-210-3p; hsa-miR-200c-3p; hsa-miR-425-5p; hsa-miR-23b-3p; hsa-miR-26a-5p; hsa-miR-374b-5p; hsa-miR-145-5p; hsa-miR-27b-3p; hsa-miR-484; hsa-miR-100-5p; hsa-miR-877-5p; hsa-miR-18a-5p; hsa-miR-130b-3p; hsa-miR-15b-5p; hsa-miR-125b-5p; hsa-miR-503-5p; hsa-miR-10b-5p; hsa-miR-29a-3p; hsa-miR-191-5p; hsa-miR-18a-3p; hsa-miR-1-3p; hsa-miR-1271-5p; hsa-miR-93-5p; …
Pathways (miRWalk)	hsa05223 Non small cell lung cancer	over-represented	0.00452813	79.7445	96	hsa-miR-183-5p; hsa-miR-96-5p; hsa-miR-182-5p; hsa-miR-200b-3p; hsa-miR-205-5p; hsa-miR-141-3p; hsa-miR-542-5p; hsa-miR-101-3p; hsa-miR-210-3p; hsa-miR-28-5p; hsa-miR-425-5p; hsa-miR-152-3p; hsa-miR-23b-3p; hsa-miR-143-3p; hsa-miR-26a-5p; hsa-miR-374b-5p; hsa-miR-99a-5p; hsa-miR-424-5p; hsa-miR-145-5p; hsa-miR-484; hsa-miR-100-5p; hsa-miR-130b-3p; hsa-miR-15b-5p; hsa-let-7c-5p; hsa-miR-125b-5p; h…
Pathways (miRWalk)	hsa00061 Fatty acid biosynthesis	over-represented	0.00462447	14.499	23	hsa-miR-26a-5p; hsa-miR-27b-3p; hsa-miR-484; hsa-miR-130b-5p; hsa-miR-10b-5p; hsa-miR-93-5p; hsa-miR-331-3p; hsa-miR-17-5p; hsa-miR-942-5p; hsa-miR-15a-5p; hsa-miR-324-3p; hsa-miR-423-3p; hsa-miR-148b-3p; hsa-miR-92b-3p; hsa-miR-197-3p; hsa-miR-877-3p; hsa-miR-339-5p; hsa-miR-222-3p; hsa-let-7b-5p; hsa-miR-92a-3p; hsa-miR-744-5p; hsa-miR-10a-5p; hsa-miR-2110
Pathways (miRWalk)	WP143 Fatty Acid Beta Oxidation	over-represented	0.00497798	23.5609	34	hsa-miR-152-3p; hsa-miR-23b-3p; hsa-miR-99a-5p; hsa-miR-484; hsa-miR-100-5p; hsa-miR-877-5p; hsa-miR-15b-5p; hsa-miR-125a-5p; hsa-miR-195-5p; hsa-miR-10b-5p; hsa-miR-29a-3p; hsa-miR-191-5p; hsa-miR-1-3p; hsa-miR-93-3p; hsa-miR-331-3p; hsa-miR-221-3p; hsa-miR-16-5p; hsa-miR-15a-5p; hsa-miR-148b-3p; hsa-miR-197-3p; hsa-miR-155-5p; hsa-miR-192-5p; hsa-miR-132-3p; hsa-miR-215-5p; hsa-miR-1229-3p; hsa…
Pathways (miRWalk)	WP2059 Alzheimers Disease	over-represented	0.0054465	61.1677	76	hsa-miR-183-5p; hsa-miR-96-5p; hsa-miR-205-5p; hsa-miR-101-3p; hsa-miR-28-5p; hsa-miR-425-5p; hsa-miR-23b-3p; hsa-miR-26a-5p; hsa-miR-424-5p; hsa-miR-145-5p; hsa-miR-27b-3p; hsa-miR-484; hsa-miR-100-5p; hsa-miR-15b-5p; hsa-let-7c-5p; hsa-miR-125b-5p; hsa-miR-125a-5p; hsa-miR-203a-3p; hsa-miR-133a-3p; hsa-miR-503-5p; hsa-miR-10b-5p; hsa-miR-29a-3p; hsa-miR-191-5p; hsa-miR-1-3p; hsa-miR-93-5p; hsa-…
Pathways (miRWalk)	hsa04150 mTOR signaling pathway	over-represented	0.00550758	60.2615	75	hsa-miR-182-5p; hsa-miR-200b-3p; hsa-miR-205-5p; hsa-miR-141-3p; hsa-miR-101-3p; hsa-miR-200c-3p; hsa-miR-28-5p; hsa-miR-143-3p; hsa-miR-99a-5p; hsa-miR-424-5p; hsa-miR-145-5p; hsa-miR-27b-3p; hsa-miR-484; hsa-miR-100-5p; hsa-miR-140-5p; hsa-miR-877-5p; hsa-miR-18a-5p; hsa-miR-130b-3p; hsa-miR-15b-5p; hsa-miR-125b-5p; hsa-miR-125a-5p; hsa-miR-133a-3p; hsa-miR-195-5p; hsa-miR-503-5p; hsa-miR-10b-5…
Pathways (miRWalk)	WP615 Senescence and Autophagy	over-represented	0.00569102	100.587	117	hsa-miR-183-5p; hsa-miR-96-5p; hsa-miR-182-5p; hsa-miR-429; hsa-miR-200b-3p; hsa-miR-200a-3p; hsa-miR-205-5p; hsa-miR-141-3p; hsa-miR-101-3p; hsa-miR-200c-3p; hsa-miR-28-5p; hsa-miR-425-5p; hsa-miR-152-3p; hsa-miR-139-5p; hsa-miR-23b-3p; hsa-miR-143-3p; hsa-miR-26a-5p; hsa-miR-374b-5p; hsa-miR-99a-5p; hsa-miR-424-5p; hsa-miR-1301-3p; hsa-miR-145-5p; hsa-miR-484; hsa-miR-100-5p; hsa-miR-140-5p; hs…
Pathways (miRWalk)	WP707 DNA damage response	over-represented	0.00569102	94.6966	111	hsa-miR-183-5p; hsa-miR-96-5p; hsa-miR-182-5p; hsa-miR-429; hsa-miR-200b-3p; hsa-miR-200a-3p; hsa-miR-205-5p; hsa-miR-101-3p; hsa-miR-210-3p; hsa-miR-200c-3p; hsa-miR-28-5p; hsa-miR-425-5p; hsa-miR-23b-3p; hsa-miR-143-3p; hsa-miR-26a-5p; hsa-miR-374b-5p; hsa-miR-99a-5p; hsa-miR-424-5p; hsa-miR-145-5p; hsa-miR-27b-3p; hsa-miR-484; hsa-miR-100-5p; hsa-miR-101-5p; hsa-miR-877-5p; hsa-miR-374a-5p; hs…
Pathways (miRWalk)	hsa00620 Pyruvate metabolism	over-represented	0.00582215	37.6068	50	hsa-miR-183-5p; hsa-miR-23b-3p; hsa-miR-99a-5p; hsa-miR-1301-3p; hsa-miR-27b-3p; hsa-miR-484; hsa-miR-100-5p; hsa-miR-130b-5p; hsa-miR-15b-5p; hsa-let-7c-5p; hsa-miR-125b-5p; hsa-miR-125a-5p; hsa-miR-133a-3p; hsa-miR-10b-5p; hsa-miR-191-5p; hsa-miR-18a-3p; hsa-miR-1-3p; hsa-miR-133b; hsa-miR-766-3p; hsa-miR-7-5p; hsa-miR-331-3p; hsa-miR-221-3p; hsa-miR-324-5p; hsa-miR-17-5p; hsa-miR-16-5p; hsa-mi…
Pathways (miRWalk)	hsa05218 Melanoma	over-represented	0.00585676	93.7904	110	hsa-miR-183-5p; hsa-miR-96-5p; hsa-miR-182-5p; hsa-miR-200b-3p; hsa-miR-205-5p; hsa-miR-141-3p; hsa-miR-542-5p; hsa-miR-101-3p; hsa-miR-210-3p; hsa-miR-28-5p; hsa-miR-425-5p; hsa-miR-152-3p; hsa-miR-139-5p; hsa-miR-23b-3p; hsa-miR-143-3p; hsa-miR-26a-5p; hsa-miR-374b-5p; hsa-miR-99a-5p; hsa-miR-424-5p; hsa-miR-145-5p; hsa-miR-484; hsa-miR-100-5p; hsa-miR-140-5p; hsa-miR-18a-5p; hsa-miR-130b-3p; h…
Pathways (miRWalk)	WP176 Folate Metabolism	over-represented	0.00611056	49.3872	63	hsa-miR-96-5p; hsa-miR-210-3p; hsa-miR-143-3p; hsa-miR-26a-5p; hsa-miR-99a-5p; hsa-miR-145-5p; hsa-miR-484; hsa-miR-877-5p; hsa-miR-130b-3p; hsa-miR-15b-5p; hsa-miR-125b-5p; hsa-miR-125a-5p; hsa-miR-203a-3p; hsa-miR-503-5p; hsa-miR-10b-5p; hsa-miR-18a-3p; hsa-miR-1-3p; hsa-miR-93-5p; hsa-miR-940; hsa-miR-29c-3p; hsa-miR-93-3p; hsa-miR-7-5p; hsa-miR-146a-5p; hsa-miR-221-3p; hsa-miR-106b-5p; hsa-mi…
Pathways (miRWalk)	WP706 SIDS Susceptibility Pathways	over-represented	0.0061197	47.5749	61	hsa-miR-182-5p; hsa-miR-429; hsa-miR-200b-3p; hsa-miR-1307-3p; hsa-miR-210-3p; hsa-miR-200c-3p; hsa-miR-140-3p; hsa-miR-23b-3p; hsa-miR-26a-5p; hsa-miR-484; hsa-miR-100-5p; hsa-miR-140-5p; hsa-miR-374a-5p; hsa-miR-18a-5p; hsa-miR-130b-5p; hsa-miR-130b-3p; hsa-let-7c-5p; hsa-miR-125b-5p; hsa-miR-125a-5p; hsa-miR-203a-3p; hsa-miR-133a-3p; hsa-miR-29a-3p; hsa-miR-1-3p; hsa-miR-106a-5p; hsa-miR-133b;…
Pathways (miRWalk)	WP98 Prostaglandin Synthesis and Regulation	over-represented	0.00650023	28.998	40	hsa-miR-101-3p; hsa-miR-200c-3p; hsa-miR-23b-3p; hsa-miR-143-3p; hsa-miR-26a-5p; hsa-miR-99a-5p; hsa-miR-1301-3p; hsa-miR-27b-3p; hsa-miR-484; hsa-miR-28-3p; hsa-miR-100-5p; hsa-let-7c-5p; hsa-miR-203a-3p; hsa-miR-18a-3p; hsa-miR-1-3p; hsa-miR-766-3p; hsa-miR-324-5p; hsa-miR-17-5p; hsa-miR-16-5p; hsa-miR-769-3p; hsa-miR-199a-5p; hsa-miR-148b-3p; hsa-miR-92b-3p; hsa-miR-155-5p; hsa-miR-449c-5p; hs…
Pathways (miRWalk)	hsa03420 Nucleotide excision repair	over-represented	0.00650023	28.998	40	hsa-miR-210-3p; hsa-miR-23b-3p; hsa-miR-26a-5p; hsa-miR-99a-5p; hsa-miR-1301-3p; hsa-miR-27b-3p; hsa-miR-484; hsa-miR-100-5p; hsa-miR-3200-3p; hsa-miR-18a-5p; hsa-miR-130b-5p; hsa-miR-130b-3p; hsa-miR-29a-3p; hsa-miR-18a-3p; hsa-miR-1-3p; hsa-miR-93-5p; hsa-miR-106a-5p; hsa-miR-7-5p; hsa-miR-106b-5p; hsa-miR-324-5p; hsa-miR-17-5p; hsa-miR-16-5p; hsa-miR-15a-5p; hsa-miR-1226-3p; hsa-miR-324-3p; hs…
Pathways (miRWalk)	hsa04370 VEGF signaling pathway	over-represented	0.00650023	65.2455	80	hsa-miR-183-5p; hsa-miR-96-5p; hsa-miR-200b-3p; hsa-miR-200a-3p; hsa-miR-205-5p; hsa-miR-141-3p; hsa-miR-101-3p; hsa-miR-200c-3p; hsa-miR-28-5p; hsa-miR-23b-3p; hsa-miR-143-3p; hsa-miR-26a-5p; hsa-miR-99a-5p; hsa-miR-424-5p; hsa-miR-145-5p; hsa-miR-484; hsa-miR-100-5p; hsa-miR-140-5p; hsa-miR-877-5p; hsa-miR-15b-5p; hsa-let-7c-5p; hsa-miR-125b-5p; hsa-miR-125a-5p; hsa-miR-133a-3p; hsa-miR-195-5p;…
Pathways (miRWalk)	P00009 Axon guidance mediated by netrin	over-represented	0.0067127	29.9042	41	hsa-miR-182-5p; hsa-miR-101-3p; hsa-miR-374b-5p; hsa-miR-484; hsa-miR-100-5p; hsa-miR-15b-5p; hsa-miR-133a-3p; hsa-miR-195-5p; hsa-miR-10b-5p; hsa-miR-29a-3p; hsa-miR-18a-3p; hsa-miR-1-3p; hsa-miR-93-5p; hsa-miR-3615; hsa-miR-126-3p; hsa-miR-29c-3p; hsa-miR-93-3p; hsa-miR-7-5p; hsa-miR-331-3p; hsa-miR-106b-5p; hsa-miR-17-5p; hsa-miR-9-5p; hsa-miR-324-3p; hsa-miR-423-3p; hsa-miR-148b-3p; hsa-let-7…
Pathways (miRWalk)	P00016 Cytoskeletal regulation by Rho GTPase	over-represented	0.00691824	61.6208	76	hsa-miR-183-5p; hsa-miR-182-5p; hsa-miR-1307-3p; hsa-miR-101-3p; hsa-miR-200c-3p; hsa-miR-23b-3p; hsa-miR-26a-5p; hsa-miR-374b-5p; hsa-miR-1301-3p; hsa-miR-145-5p; hsa-miR-27b-3p; hsa-miR-484; hsa-miR-100-5p; hsa-miR-877-5p; hsa-miR-18a-5p; hsa-miR-130b-3p; hsa-let-7c-5p; hsa-miR-125a-5p; hsa-miR-133a-3p; hsa-miR-195-5p; hsa-miR-10b-5p; hsa-miR-29a-3p; hsa-miR-18a-3p; hsa-miR-1-3p; hsa-miR-93-5p;…
Pathways (miRWalk)	P00053 T cell activation	over-represented	0.00696957	60.7146	75	hsa-miR-96-5p; hsa-miR-141-3p; hsa-miR-101-3p; hsa-miR-210-3p; hsa-miR-200c-3p; hsa-miR-28-5p; hsa-miR-140-3p; hsa-miR-139-5p; hsa-miR-23b-3p; hsa-miR-143-3p; hsa-miR-424-5p; hsa-miR-145-5p; hsa-miR-27b-3p; hsa-miR-484; hsa-miR-100-5p; hsa-miR-140-5p; hsa-miR-877-5p; hsa-miR-15b-5p; hsa-let-7c-5p; hsa-miR-125b-5p; hsa-miR-125a-5p; hsa-miR-133a-3p; hsa-miR-195-5p; hsa-miR-10b-5p; hsa-miR-29a-3p; h…
Pathways (miRWalk)	hsa05220 Chronic myeloid leukemia	over-represented	0.00696957	101.04	117	hsa-miR-183-5p; hsa-miR-96-5p; hsa-miR-182-5p; hsa-miR-429; hsa-miR-200b-3p; hsa-miR-200a-3p; hsa-miR-205-5p; hsa-miR-141-3p; hsa-miR-101-3p; hsa-miR-210-3p; hsa-miR-200c-3p; hsa-miR-28-5p; hsa-miR-425-5p; hsa-miR-23b-3p; hsa-miR-143-3p; hsa-miR-26a-5p; hsa-miR-374b-5p; hsa-miR-99a-5p; hsa-miR-424-5p; hsa-miR-145-5p; hsa-miR-484; hsa-miR-100-5p; hsa-miR-140-5p; hsa-miR-18a-5p; hsa-miR-130b-5p; hs…
Pathways (miRWalk)	hsa00270 Cysteine and methionine metabolism	over-represented	0.00753205	34.4351	46	hsa-miR-101-3p; hsa-miR-152-3p; hsa-miR-143-3p; hsa-miR-26a-5p; hsa-miR-484; hsa-miR-100-5p; hsa-miR-140-5p; hsa-let-7c-5p; hsa-miR-125a-5p; hsa-miR-29a-3p; hsa-miR-191-5p; hsa-miR-18a-3p; hsa-miR-1-3p; hsa-miR-93-5p; hsa-miR-126-3p; hsa-miR-29c-3p; hsa-miR-766-3p; hsa-miR-93-3p; hsa-miR-7-5p; hsa-miR-331-3p; hsa-miR-301b-3p; hsa-miR-221-3p; hsa-miR-106b-5p; hsa-miR-324-5p; hsa-miR-17-5p; hsa-miR…
Pathways (miRWalk)	WP702 metapathway biotransformation	over-represented	0.00763384	35.3413	47	hsa-miR-183-5p; hsa-miR-96-5p; hsa-miR-152-3p; hsa-miR-1301-3p; hsa-miR-145-5p; hsa-miR-27b-3p; hsa-miR-484; hsa-miR-130b-3p; hsa-miR-15b-5p; hsa-let-7c-5p; hsa-miR-125b-5p; hsa-miR-133a-3p; hsa-miR-18a-3p; hsa-miR-1-3p; hsa-miR-93-5p; hsa-miR-106a-5p; hsa-miR-7-5p; hsa-miR-331-3p; hsa-miR-221-3p; hsa-miR-17-5p; hsa-miR-9-5p; hsa-miR-16-5p; hsa-miR-1226-3p; hsa-miR-199a-5p; hsa-miR-148b-3p; hsa-m…
Pathways (miRWalk)	WP666 Hypothetical Network for Drug Addiction	over-represented	0.0078182	24.9202	35	hsa-miR-96-5p; hsa-miR-182-5p; hsa-miR-200b-3p; hsa-miR-205-5p; hsa-miR-101-3p; hsa-miR-28-5p; hsa-miR-424-5p; hsa-miR-484; hsa-miR-100-5p; hsa-miR-877-5p; hsa-miR-15b-5p; hsa-miR-125b-5p; hsa-miR-203a-3p; hsa-miR-1-3p; hsa-miR-766-3p; hsa-miR-93-3p; hsa-miR-7-5p; hsa-miR-331-3p; hsa-miR-199a-3p; hsa-miR-16-5p; hsa-miR-423-3p; hsa-miR-92b-3p; hsa-miR-497-5p; hsa-miR-192-5p; hsa-miR-215-5p; hsa-le…
Pathways (miRWalk)	P02739 De novo pyrimidine deoxyribonucleotide biosynthesis	over-represented	0.00786149	19.0299	28	hsa-miR-183-5p; hsa-miR-425-5p; hsa-miR-450b-5p; hsa-miR-26a-5p; hsa-miR-99a-5p; hsa-miR-484; hsa-miR-100-5p; hsa-miR-125b-5p; hsa-miR-125a-5p; hsa-miR-18a-3p; hsa-miR-1-3p; hsa-miR-7-5p; hsa-miR-221-3p; hsa-miR-324-5p; hsa-miR-1226-3p; hsa-let-7i-5p; hsa-miR-197-3p; hsa-miR-155-5p; hsa-miR-192-5p; hsa-miR-1229-3p; hsa-miR-877-3p; hsa-miR-142-3p; hsa-let-7a-5p; hsa-let-7b-5p; hsa-miR-92a-3p; hsa-…
Pathways (miRWalk)	P00027 Heterotrimeric G protein signaling pathway Gq alpha and Go alpha mediated pathway	over-represented	0.00792018	38.9661	51	hsa-miR-96-5p; hsa-miR-205-5p; hsa-miR-101-3p; hsa-miR-200c-3p; hsa-miR-23b-3p; hsa-miR-26a-5p; hsa-miR-424-5p; hsa-miR-27b-3p; hsa-miR-484; hsa-miR-100-5p; hsa-miR-125b-5p; hsa-miR-503-5p; hsa-miR-1-3p; hsa-miR-93-5p; hsa-miR-29c-3p; hsa-miR-106a-5p; hsa-miR-99a-3p; hsa-miR-7-5p; hsa-miR-331-3p; hsa-miR-146a-5p; hsa-miR-221-3p; hsa-miR-106b-5p; hsa-miR-324-5p; hsa-miR-17-5p; hsa-miR-337-3p; hsa-…
Pathways (miRWalk)	hsa05215 Prostate cancer	over-represented	0.00802027	108.289	124	hsa-miR-183-5p; hsa-miR-96-5p; hsa-miR-182-5p; hsa-miR-429; hsa-miR-200b-3p; hsa-miR-200a-3p; hsa-miR-205-5p; hsa-miR-141-3p; hsa-miR-542-5p; hsa-miR-101-3p; hsa-miR-210-3p; hsa-miR-200c-3p; hsa-miR-28-5p; hsa-miR-425-5p; hsa-miR-152-3p; hsa-miR-139-5p; hsa-miR-23b-3p; hsa-miR-143-3p; hsa-miR-26a-5p; hsa-miR-374b-5p; hsa-miR-99a-5p; hsa-miR-424-5p; hsa-miR-1301-3p; hsa-miR-145-5p; hsa-miR-484; hs…
Pathways (miRWalk)	hsa04012 ErbB signaling pathway	over-represented	0.00814587	83.8224	99	hsa-miR-96-5p; hsa-miR-182-5p; hsa-miR-429; hsa-miR-200b-3p; hsa-miR-200a-3p; hsa-miR-205-5p; hsa-miR-141-3p; hsa-miR-542-5p; hsa-miR-101-3p; hsa-miR-200c-3p; hsa-miR-28-5p; hsa-miR-140-3p; hsa-miR-425-5p; hsa-miR-152-3p; hsa-miR-23b-3p; hsa-miR-143-3p; hsa-miR-26a-5p; hsa-miR-99a-5p; hsa-miR-424-5p; hsa-miR-145-5p; hsa-miR-27b-3p; hsa-miR-484; hsa-miR-100-5p; hsa-miR-877-5p; hsa-miR-15b-5p; hsa-…
Pathways (miRWalk)	hsa00280 Valine leucine and isoleucine degradation	over-represented	0.00837638	26.7325	37	hsa-miR-183-5p; hsa-miR-96-5p; hsa-miR-152-3p; hsa-miR-23b-3p; hsa-miR-99a-5p; hsa-miR-1301-3p; hsa-miR-484; hsa-miR-100-5p; hsa-miR-877-5p; hsa-miR-18a-5p; hsa-miR-130b-5p; hsa-miR-15b-5p; hsa-miR-503-5p; hsa-miR-1-3p; hsa-miR-455-5p; hsa-miR-29c-3p; hsa-miR-7-5p; hsa-miR-106b-5p; hsa-miR-324-5p; hsa-miR-9-5p; hsa-miR-16-5p; hsa-miR-1226-3p; hsa-miR-769-3p; hsa-miR-155-5p; hsa-miR-497-5p; hsa-mi…
Pathways (miRWalk)	WP500 Glycogen Metabolism	over-represented	0.0086328	27.6387	38	hsa-miR-425-5p; hsa-miR-26a-5p; hsa-miR-27b-3p; hsa-miR-484; hsa-let-7c-5p; hsa-miR-125a-5p; hsa-miR-191-5p; hsa-miR-1-3p; hsa-miR-93-5p; hsa-miR-106a-5p; hsa-miR-7-5p; hsa-miR-106b-5p; hsa-miR-17-5p; hsa-miR-16-5p; hsa-miR-30e-3p; hsa-miR-15a-5p; hsa-miR-769-3p; hsa-miR-423-3p; hsa-miR-148b-3p; hsa-miR-197-3p; hsa-miR-155-5p; hsa-miR-192-5p; hsa-miR-215-5p; hsa-miR-877-3p; hsa-miR-142-3p; hsa-mi…
Pathways (miRWalk)	hsa00564 Glycerophospholipid metabolism	over-represented	0.0086328	27.6387	38	hsa-miR-183-5p; hsa-miR-101-3p; hsa-miR-210-3p; hsa-miR-26a-5p; hsa-miR-374b-5p; hsa-miR-145-5p; hsa-miR-484; hsa-miR-100-5p; hsa-miR-877-5p; hsa-miR-15b-5p; hsa-miR-125b-5p; hsa-miR-125a-5p; hsa-miR-18a-3p; hsa-miR-1-3p; hsa-miR-7-5p; hsa-miR-331-3p; hsa-miR-106b-5p; hsa-miR-324-5p; hsa-miR-9-5p; hsa-miR-16-5p; hsa-miR-15a-5p; hsa-miR-1226-3p; hsa-miR-423-3p; hsa-miR-92b-3p; hsa-miR-155-5p; hsa-…
Pathways (miRWalk)	WP129 Matrix Metalloproteinases	over-represented	0.00887938	20.8423	30	hsa-miR-143-3p; hsa-miR-145-5p; hsa-miR-27b-3p; hsa-miR-100-5p; hsa-miR-140-5p; hsa-miR-125b-5p; hsa-miR-125a-5p; hsa-miR-203a-3p; hsa-miR-126-5p; hsa-miR-1-3p; hsa-miR-126-3p; hsa-miR-29c-3p; hsa-miR-221-3p; hsa-miR-17-5p; hsa-miR-9-5p; hsa-miR-16-5p; hsa-miR-18b-5p; hsa-miR-197-3p; hsa-miR-192-5p; hsa-miR-132-3p; hsa-miR-215-5p; hsa-miR-138-5p; hsa-miR-222-3p; hsa-miR-361-5p; hsa-miR-92a-3p; hs…
Pathways (miRWalk)	WP241 One Carbon Metabolism	over-represented	0.00887938	28.5449	39	hsa-miR-101-3p; hsa-miR-152-3p; hsa-miR-143-3p; hsa-miR-26a-5p; hsa-miR-99a-5p; hsa-miR-484; hsa-miR-100-5p; hsa-miR-140-5p; hsa-miR-877-5p; hsa-miR-15b-5p; hsa-miR-125b-5p; hsa-miR-503-5p; hsa-miR-29a-3p; hsa-miR-18a-3p; hsa-miR-1-3p; hsa-miR-93-5p; hsa-miR-940; hsa-miR-126-3p; hsa-miR-29c-3p; hsa-miR-93-3p; hsa-miR-301b-3p; hsa-miR-106b-5p; hsa-miR-324-5p; hsa-miR-30e-5p; hsa-miR-16-5p; hsa-miR…
Pathways (miRWalk)	hsa04650 Natural killer cell mediated cytotoxicity	over-represented	0.00926371	58.4491	72	hsa-miR-183-5p; hsa-miR-96-5p; hsa-miR-429; hsa-miR-200b-3p; hsa-miR-200a-3p; hsa-miR-141-3p; hsa-miR-101-3p; hsa-miR-200c-3p; hsa-miR-28-5p; hsa-miR-152-3p; hsa-miR-23b-3p; hsa-miR-143-3p; hsa-miR-26a-5p; hsa-miR-424-5p; hsa-miR-145-5p; hsa-miR-484; hsa-miR-100-5p; hsa-miR-877-5p; hsa-miR-130b-5p; hsa-miR-15b-5p; hsa-let-7c-5p; hsa-miR-125b-5p; hsa-miR-203a-3p; hsa-miR-133a-3p; hsa-miR-10b-5p; h…
Pathways (miRWalk)	WP314 FAS pathway and Stress induction of HSP regulation	over-represented	0.00981127	54.8244	68	hsa-miR-96-5p; hsa-miR-182-5p; hsa-miR-429; hsa-miR-200b-3p; hsa-miR-101-3p; hsa-miR-200c-3p; hsa-miR-140-3p; hsa-miR-23b-3p; hsa-miR-143-3p; hsa-miR-26a-5p; hsa-miR-99a-5p; hsa-miR-1301-3p; hsa-miR-145-5p; hsa-miR-484; hsa-miR-100-5p; hsa-miR-101-5p; hsa-miR-877-5p; hsa-miR-18a-5p; hsa-miR-130b-3p; hsa-miR-15b-5p; hsa-miR-125b-5p; hsa-miR-125a-5p; hsa-miR-203a-3p; hsa-miR-133a-3p; hsa-miR-136-5p…
Pathways (miRWalk)	hsa04310 Wnt signaling pathway	over-represented	0.0101442	84.2754	99	hsa-miR-183-5p; hsa-miR-182-5p; hsa-miR-429; hsa-miR-200b-3p; hsa-miR-200a-3p; hsa-miR-141-3p; hsa-miR-101-3p; hsa-miR-210-3p; hsa-miR-200c-3p; hsa-miR-140-3p; hsa-miR-425-5p; hsa-miR-450a-5p; hsa-miR-23b-3p; hsa-miR-26a-5p; hsa-miR-374b-5p; hsa-miR-424-5p; hsa-miR-1301-3p; hsa-miR-145-5p; hsa-miR-27b-3p; hsa-miR-484; hsa-miR-100-5p; hsa-miR-140-5p; hsa-miR-877-5p; hsa-miR-374a-5p; hsa-miR-18a-5p…
Pathways (miRWalk)	WP107 Translation Factors	over-represented	0.0104069	49.3872	62	hsa-miR-96-5p; hsa-miR-141-3p; hsa-miR-425-5p; hsa-miR-23b-3p; hsa-miR-26a-5p; hsa-miR-99a-5p; hsa-miR-145-5p; hsa-miR-484; hsa-miR-100-5p; hsa-miR-877-5p; hsa-miR-18a-5p; hsa-miR-15b-5p; hsa-let-7c-5p; hsa-miR-125b-5p; hsa-miR-125a-5p; hsa-miR-345-5p; hsa-miR-10b-5p; hsa-miR-29a-3p; hsa-miR-191-5p; hsa-miR-18a-3p; hsa-miR-1-3p; hsa-miR-93-5p; hsa-miR-93-3p; hsa-miR-7-5p; hsa-miR-331-3p; hsa-miR-…
Pathways (miRWalk)	P00050 Plasminogen activating cascade	over-represented	0.0105362	13.5928	21	hsa-miR-23b-3p; hsa-miR-143-3p; hsa-miR-99a-5p; hsa-miR-145-5p; hsa-miR-27b-3p; hsa-miR-100-5p; hsa-miR-140-5p; hsa-miR-125b-5p; hsa-miR-29a-3p; hsa-miR-29c-3p; hsa-miR-9-5p; hsa-miR-16-5p; hsa-miR-204-5p; hsa-miR-155-5p; hsa-miR-192-5p; hsa-miR-132-3p; hsa-miR-215-5p; hsa-miR-138-5p; hsa-miR-222-3p; hsa-miR-301a-3p; hsa-miR-26b-5p
Pathways (miRWalk)	WP244 Alpha 6 Beta 4 signaling pathway	over-represented	0.0105362	44.8563	57	hsa-miR-183-5p; hsa-miR-429; hsa-miR-200b-3p; hsa-miR-200a-3p; hsa-miR-205-5p; hsa-miR-141-3p; hsa-miR-101-3p; hsa-miR-200c-3p; hsa-miR-28-5p; hsa-miR-152-3p; hsa-miR-23b-3p; hsa-miR-143-3p; hsa-miR-374b-5p; hsa-miR-99a-5p; hsa-miR-145-5p; hsa-miR-484; hsa-miR-100-5p; hsa-miR-130b-5p; hsa-miR-15b-5p; hsa-let-7c-5p; hsa-miR-125b-5p; hsa-miR-125a-5p; hsa-miR-133a-3p; hsa-miR-10b-5p; hsa-miR-29a-3p;…
Pathways (miRWalk)	hsa03018 RNA degradation	over-represented	0.0105362	40.3253	52	hsa-miR-183-5p; hsa-miR-96-5p; hsa-miR-425-5p; hsa-miR-1301-3p; hsa-miR-484; hsa-miR-877-5p; hsa-miR-130b-3p; hsa-miR-15b-5p; hsa-let-7c-5p; hsa-miR-125b-5p; hsa-miR-125a-5p; hsa-miR-18a-3p; hsa-miR-1-3p; hsa-miR-93-5p; hsa-miR-766-3p; hsa-miR-93-3p; hsa-miR-7-5p; hsa-miR-331-3p; hsa-miR-301b-3p; hsa-miR-221-3p; hsa-miR-106b-5p; hsa-miR-324-5p; hsa-miR-9-5p; hsa-miR-16-5p; hsa-miR-1226-3p; hsa-mi…
Pathways (miRWalk)	hsa05110 Vibrio cholerae infection	over-represented	0.0105362	46.6687	59	hsa-miR-96-5p; hsa-miR-182-5p; hsa-miR-1307-3p; hsa-miR-374b-5p; hsa-miR-99a-5p; hsa-miR-1301-3p; hsa-miR-484; hsa-miR-100-5p; hsa-miR-3200-3p; hsa-miR-877-5p; hsa-miR-130b-3p; hsa-miR-15b-5p; hsa-let-7c-5p; hsa-miR-203a-3p; hsa-miR-133a-3p; hsa-miR-503-5p; hsa-miR-10b-5p; hsa-miR-18a-3p; hsa-miR-1-3p; hsa-miR-93-5p; hsa-miR-93-3p; hsa-miR-7-5p; hsa-miR-331-3p; hsa-miR-221-3p; hsa-miR-106b-5p; hs…
Pathways (miRWalk)	P05731 GABA B receptor II signaling	over-represented	0.0107205	24.4671	34	hsa-miR-96-5p; hsa-miR-182-5p; hsa-miR-101-3p; hsa-miR-99a-5p; hsa-miR-27b-3p; hsa-miR-484; hsa-miR-100-5p; hsa-miR-1-3p; hsa-miR-93-5p; hsa-miR-29c-3p; hsa-miR-106a-5p; hsa-miR-7-5p; hsa-miR-331-3p; hsa-miR-324-5p; hsa-miR-17-5p; hsa-miR-16-5p; hsa-miR-769-3p; hsa-miR-324-3p; hsa-miR-204-5p; hsa-miR-423-3p; hsa-miR-92b-3p; hsa-miR-197-3p; hsa-miR-155-5p; hsa-miR-192-5p; hsa-miR-215-5p; hsa-miR-8…
Pathways (miRWalk)	WP734 Serotonin Receptor 4 6 7 and NR3C Signaling	over-represented	0.0111451	25.3733	35	hsa-miR-183-5p; hsa-miR-182-5p; hsa-miR-200b-3p; hsa-miR-101-3p; hsa-miR-424-5p; hsa-miR-484; hsa-miR-18a-5p; hsa-miR-130b-3p; hsa-miR-203a-3p; hsa-miR-191-5p; hsa-miR-18a-3p; hsa-miR-1-3p; hsa-miR-93-5p; hsa-miR-93-3p; hsa-miR-7-5p; hsa-miR-331-3p; hsa-miR-324-5p; hsa-miR-17-5p; hsa-miR-337-3p; hsa-miR-324-3p; hsa-miR-423-3p; hsa-miR-155-5p; hsa-miR-497-5p; hsa-miR-192-5p; hsa-miR-215-5p; hsa-mi…
Pathways (miRWalk)	hsa00340 Histidine metabolism	over-represented	0.0118031	14.499	22	hsa-miR-145-5p; hsa-miR-484; hsa-miR-100-5p; hsa-miR-130b-5p; hsa-miR-1-3p; hsa-miR-7-5p; hsa-miR-9-5p; hsa-miR-16-5p; hsa-miR-1226-3p; hsa-miR-148b-3p; hsa-miR-155-5p; hsa-miR-497-5p; hsa-miR-192-5p; hsa-miR-215-5p; hsa-let-7a-5p; hsa-let-7b-5p; hsa-miR-92a-3p; hsa-miR-22-3p; hsa-miR-128-3p; hsa-miR-26b-5p; hsa-miR-328-3p; hsa-let-7f-5p
Pathways (miRWalk)	hsa03010 Ribosome	over-represented	0.0118031	70.2295	84	hsa-miR-183-5p; hsa-miR-96-5p; hsa-miR-182-5p; hsa-miR-1307-3p; hsa-miR-140-3p; hsa-miR-425-5p; hsa-miR-139-5p; hsa-miR-23b-3p; hsa-miR-26a-5p; hsa-miR-99a-5p; hsa-miR-1301-3p; hsa-miR-27b-3p; hsa-miR-484; hsa-miR-100-5p; hsa-miR-3200-3p; hsa-miR-877-5p; hsa-miR-18a-5p; hsa-miR-130b-5p; hsa-miR-15b-5p; hsa-let-7c-5p; hsa-miR-125b-5p; hsa-miR-125a-5p; hsa-miR-195-5p; hsa-miR-503-5p; hsa-miR-10b-5p…
Pathways (miRWalk)	hsa04623 Cytosolic DNA sensing pathway	over-represented	0.0118262	27.1856	37	hsa-miR-96-5p; hsa-miR-210-3p; hsa-miR-200c-3p; hsa-miR-23b-3p; hsa-miR-26a-5p; hsa-miR-1301-3p; hsa-miR-145-5p; hsa-miR-484; hsa-miR-130b-3p; hsa-miR-125a-5p; hsa-miR-195-5p; hsa-miR-1-3p; hsa-miR-93-5p; hsa-miR-7-5p; hsa-miR-331-3p; hsa-miR-146a-5p; hsa-miR-221-3p; hsa-miR-324-5p; hsa-miR-30e-5p; hsa-miR-9-5p; hsa-miR-16-5p; hsa-miR-30e-3p; hsa-miR-15a-5p; hsa-miR-1226-3p; hsa-miR-769-3p; hsa-m…
Pathways (miRWalk)	P00006 Apoptosis signaling pathway	over-represented	0.011941	85.6347	100	hsa-miR-183-5p; hsa-miR-96-5p; hsa-miR-182-5p; hsa-miR-429; hsa-miR-200b-3p; hsa-miR-205-5p; hsa-miR-141-3p; hsa-miR-101-3p; hsa-miR-210-3p; hsa-miR-200c-3p; hsa-miR-28-5p; hsa-miR-140-3p; hsa-miR-139-5p; hsa-miR-23b-3p; hsa-miR-143-3p; hsa-miR-26a-5p; hsa-miR-374b-5p; hsa-miR-424-5p; hsa-miR-27b-3p; hsa-miR-484; hsa-miR-877-5p; hsa-miR-130b-5p; hsa-miR-15b-5p; hsa-let-7c-5p; hsa-miR-125b-5p; hsa…
Pathways (miRWalk)	hsa04210 Apoptosis	over-represented	0.011941	69.3234	83	hsa-miR-183-5p; hsa-miR-96-5p; hsa-miR-182-5p; hsa-miR-429; hsa-miR-200b-3p; hsa-miR-101-3p; hsa-miR-210-3p; hsa-miR-200c-3p; hsa-miR-23b-3p; hsa-miR-143-3p; hsa-miR-26a-5p; hsa-miR-145-5p; hsa-miR-484; hsa-miR-100-5p; hsa-miR-101-5p; hsa-miR-374a-5p; hsa-miR-18a-5p; hsa-miR-15b-5p; hsa-let-7c-5p; hsa-miR-125b-5p; hsa-miR-125a-5p; hsa-miR-203a-3p; hsa-miR-133a-3p; hsa-miR-136-5p; hsa-miR-195-5p; …
Pathways (miRWalk)	P00036 Interleukin signaling pathway	over-represented	0.0119624	77.9321	92	hsa-miR-96-5p; hsa-miR-182-5p; hsa-miR-429; hsa-miR-200b-3p; hsa-miR-200a-3p; hsa-miR-141-3p; hsa-miR-101-3p; hsa-miR-210-3p; hsa-miR-200c-3p; hsa-miR-28-5p; hsa-miR-425-5p; hsa-miR-152-3p; hsa-miR-139-5p; hsa-miR-23b-3p; hsa-miR-143-3p; hsa-miR-26a-5p; hsa-miR-374b-5p; hsa-miR-99a-5p; hsa-miR-424-5p; hsa-miR-145-5p; hsa-miR-484; hsa-miR-100-5p; hsa-miR-379-5p; hsa-miR-15b-5p; hsa-let-7c-5p; hsa-…
Pathways (miRWalk)	WP2012 miRs in Muscle Cell Differentiation	over-represented	0.0125449	29.9042	40	hsa-miR-96-5p; hsa-miR-205-5p; hsa-miR-101-3p; hsa-miR-26a-5p; hsa-miR-99a-5p; hsa-miR-27b-3p; hsa-miR-484; hsa-miR-877-5p; hsa-let-7c-5p; hsa-miR-18a-3p; hsa-miR-1-3p; hsa-miR-93-5p; hsa-miR-331-3p; hsa-miR-324-5p; hsa-miR-17-5p; hsa-miR-9-5p; hsa-miR-16-5p; hsa-miR-769-3p; hsa-miR-324-3p; hsa-miR-204-5p; hsa-miR-199a-5p; hsa-miR-148b-3p; hsa-miR-92b-3p; hsa-miR-197-3p; hsa-miR-155-5p; hsa-miR-1…
Pathways (miRWalk)	hsa00510 N Glycan biosynthesis	over-represented	0.0125449	29.9042	40	hsa-miR-96-5p; hsa-miR-23b-3p; hsa-miR-26a-5p; hsa-miR-484; hsa-miR-100-5p; hsa-miR-18a-5p; hsa-miR-130b-3p; hsa-miR-15b-5p; hsa-miR-125b-5p; hsa-miR-133a-3p; hsa-miR-10b-5p; hsa-miR-18a-3p; hsa-miR-1-3p; hsa-miR-93-5p; hsa-miR-93-3p; hsa-miR-7-5p; hsa-miR-221-3p; hsa-miR-324-5p; hsa-miR-17-5p; hsa-miR-16-5p; hsa-miR-324-3p; hsa-miR-423-3p; hsa-let-7i-5p; hsa-miR-18b-5p; hsa-miR-502-3p; hsa-miR-1…
Pathways (miRWalk)	hsa00260 Glycine serine and threonine metabolism	over-represented	0.0127785	15.4052	23	hsa-miR-99a-5p; hsa-miR-484; hsa-miR-125b-5p; hsa-miR-1-3p; hsa-miR-940; hsa-miR-93-3p; hsa-miR-331-3p; hsa-miR-324-5p; hsa-miR-16-5p; hsa-miR-423-3p; hsa-miR-197-3p; hsa-miR-155-5p; hsa-miR-192-5p; hsa-miR-132-3p; hsa-miR-215-5p; hsa-miR-1229-3p; hsa-let-7a-5p; hsa-miR-107; hsa-miR-106b-3p; hsa-miR-92a-3p; hsa-miR-22-3p; hsa-miR-652-3p; hsa-miR-26b-5p
Pathways (miRWalk)	P00035 Interferon gamma signaling pathway	over-represented	0.0131476	32.6228	43	hsa-miR-183-5p; hsa-miR-200a-3p; hsa-miR-141-3p; hsa-miR-28-5p; hsa-miR-140-3p; hsa-miR-23b-3p; hsa-miR-424-5p; hsa-miR-145-5p; hsa-miR-27b-3p; hsa-miR-877-5p; hsa-miR-130b-5p; hsa-miR-130b-3p; hsa-miR-15b-5p; hsa-miR-125b-5p; hsa-miR-125a-5p; hsa-miR-203a-3p; hsa-miR-195-5p; hsa-miR-93-5p; hsa-miR-766-3p; hsa-miR-7-5p; hsa-miR-146a-5p; hsa-miR-106b-5p; hsa-miR-324-5p; hsa-miR-17-5p; hsa-miR-199a…
Pathways (miRWalk)	P00046 Oxidative stress response	over-represented	0.0134374	47.1218	59	hsa-miR-96-5p; hsa-miR-182-5p; hsa-miR-429; hsa-miR-200b-3p; hsa-miR-200a-3p; hsa-miR-141-3p; hsa-miR-101-3p; hsa-miR-200c-3p; hsa-miR-140-3p; hsa-miR-143-3p; hsa-miR-26a-5p; hsa-miR-374b-5p; hsa-miR-1301-3p; hsa-miR-145-5p; hsa-miR-27b-3p; hsa-miR-877-5p; hsa-miR-130b-3p; hsa-miR-15b-5p; hsa-let-7c-5p; hsa-miR-125b-5p; hsa-miR-125a-5p; hsa-miR-136-5p; hsa-miR-195-5p; hsa-miR-29a-3p; hsa-miR-1-3p…
Pathways (miRWalk)	P00030 Hypoxia response via HIF activation	over-represented	0.0137009	42.5908	54	hsa-miR-182-5p; hsa-miR-141-3p; hsa-miR-425-5p; hsa-miR-23b-3p; hsa-miR-143-3p; hsa-miR-26a-5p; hsa-miR-99a-5p; hsa-miR-424-5p; hsa-miR-1301-3p; hsa-miR-100-5p; hsa-miR-877-5p; hsa-miR-18a-5p; hsa-miR-130b-3p; hsa-miR-15b-5p; hsa-miR-125b-5p; hsa-miR-133a-3p; hsa-miR-10b-5p; hsa-miR-29a-3p; hsa-miR-18a-3p; hsa-miR-93-5p; hsa-miR-20b-5p; hsa-miR-126-3p; hsa-miR-29c-3p; hsa-miR-7-5p; hsa-miR-331-3p…
Pathways (miRWalk)	hsa04330 Notch signaling pathway	over-represented	0.0137009	43.497	55	hsa-miR-183-5p; hsa-miR-182-5p; hsa-miR-429; hsa-miR-200b-3p; hsa-miR-200c-3p; hsa-miR-23b-3p; hsa-miR-26a-5p; hsa-miR-1301-3p; hsa-miR-145-5p; hsa-miR-27b-3p; hsa-miR-484; hsa-miR-100-5p; hsa-miR-140-5p; hsa-miR-374a-5p; hsa-miR-18a-5p; hsa-miR-130b-5p; hsa-let-7c-5p; hsa-miR-125b-5p; hsa-miR-10b-5p; hsa-miR-18a-3p; hsa-miR-1-3p; hsa-miR-93-5p; hsa-miR-671-5p; hsa-miR-940; hsa-miR-29c-3p; hsa-mi…
Pathways (miRWalk)	WP558 Complement and Coagulation Cascades	over-represented	0.0141649	23.1078	32	hsa-miR-183-5p; hsa-miR-101-3p; hsa-miR-425-5p; hsa-miR-23b-3p; hsa-miR-143-3p; hsa-miR-99a-5p; hsa-miR-145-5p; hsa-miR-130b-3p; hsa-miR-29a-3p; hsa-miR-18a-3p; hsa-miR-1-3p; hsa-miR-93-5p; hsa-miR-29c-3p; hsa-miR-7-5p; hsa-miR-9-5p; hsa-miR-16-5p; hsa-miR-204-5p; hsa-miR-155-5p; hsa-miR-192-5p; hsa-miR-132-3p; hsa-miR-215-5p; hsa-miR-877-3p; hsa-miR-142-3p; hsa-miR-138-5p; hsa-let-7a-5p; hsa-let…
Pathways (miRWalk)	hsa04610 Complement and coagulation cascades	over-represented	0.0141649	23.1078	32	hsa-miR-183-5p; hsa-miR-101-3p; hsa-miR-23b-3p; hsa-miR-143-3p; hsa-miR-99a-5p; hsa-miR-145-5p; hsa-miR-130b-3p; hsa-miR-29a-3p; hsa-miR-1-3p; hsa-miR-93-5p; hsa-miR-29c-3p; hsa-miR-7-5p; hsa-miR-146a-5p; hsa-miR-9-5p; hsa-miR-16-5p; hsa-miR-204-5p; hsa-miR-155-5p; hsa-miR-192-5p; hsa-miR-132-3p; hsa-miR-215-5p; hsa-miR-877-3p; hsa-miR-142-3p; hsa-miR-138-5p; hsa-let-7a-5p; hsa-let-7b-5p; hsa-miR…
Pathways (miRWalk)	P00029 Huntington disease	over-represented	0.0144933	78.3852	92	hsa-miR-183-5p; hsa-miR-96-5p; hsa-miR-182-5p; hsa-miR-429; hsa-miR-200b-3p; hsa-miR-205-5p; hsa-miR-141-3p; hsa-miR-1307-3p; hsa-miR-101-3p; hsa-miR-210-3p; hsa-miR-200c-3p; hsa-miR-139-5p; hsa-miR-23b-3p; hsa-miR-143-3p; hsa-miR-26a-5p; hsa-miR-99a-5p; hsa-miR-1301-3p; hsa-miR-27b-3p; hsa-miR-484; hsa-miR-100-5p; hsa-miR-140-5p; hsa-miR-877-5p; hsa-miR-374a-5p; hsa-miR-130b-5p; hsa-miR-130b-3p;…
Pathways (miRWalk)	WP2064 Neural Crest Differentiation	over-represented	0.0144933	59.3553	72	hsa-miR-183-5p; hsa-miR-182-5p; hsa-miR-429; hsa-miR-200b-3p; hsa-miR-200a-3p; hsa-miR-141-3p; hsa-miR-101-3p; hsa-miR-210-3p; hsa-miR-200c-3p; hsa-miR-425-5p; hsa-miR-23b-3p; hsa-miR-26a-5p; hsa-miR-99a-5p; hsa-miR-424-5p; hsa-miR-145-5p; hsa-miR-27b-3p; hsa-miR-484; hsa-miR-27b-5p; hsa-miR-100-5p; hsa-miR-18a-5p; hsa-miR-130b-5p; hsa-miR-130b-3p; hsa-let-7c-5p; hsa-miR-125b-5p; hsa-miR-203a-3p;…
Pathways (miRWalk)	hsa00410 beta Alanine metabolism	over-represented	0.0144933	17.2176	25	hsa-miR-152-3p; hsa-miR-484; hsa-miR-100-5p; hsa-miR-130b-5p; hsa-miR-15b-5p; hsa-miR-1-3p; hsa-miR-7-5p; hsa-miR-16-5p; hsa-miR-1226-3p; hsa-miR-324-3p; hsa-miR-155-5p; hsa-miR-497-5p; hsa-miR-192-5p; hsa-miR-215-5p; hsa-miR-877-3p; hsa-miR-7-1-3p; hsa-let-7a-5p; hsa-let-7b-5p; hsa-miR-92a-3p; hsa-miR-744-5p; hsa-miR-128-3p; hsa-miR-455-3p; hsa-miR-26b-5p; hsa-miR-328-3p; hsa-let-7f-5p
Pathways (miRWalk)	hsa00450 Selenoamino acid metabolism	over-represented	0.0144933	17.2176	25	hsa-miR-1301-3p; hsa-miR-484; hsa-miR-100-5p; hsa-miR-18a-5p; hsa-miR-125a-5p; hsa-miR-331-3p; hsa-miR-221-3p; hsa-miR-106b-5p; hsa-miR-324-5p; hsa-miR-16-5p; hsa-miR-324-3p; hsa-miR-155-5p; hsa-miR-192-5p; hsa-miR-215-5p; hsa-miR-185-5p; hsa-miR-1229-3p; hsa-miR-339-5p; hsa-let-7a-5p; hsa-miR-222-3p; hsa-let-7b-5p; hsa-miR-106b-3p; hsa-miR-92a-3p; hsa-miR-652-3p; hsa-miR-26b-5p; hsa-miR-10a-5p
Pathways (miRWalk)	hsa02010 ABC transporters	over-represented	0.0144933	24.014	33	hsa-miR-183-5p; hsa-miR-210-3p; hsa-miR-23b-3p; hsa-miR-26a-5p; hsa-miR-484; hsa-miR-125b-5p; hsa-miR-345-5p; hsa-miR-195-5p; hsa-miR-1-3p; hsa-miR-7-5p; hsa-miR-324-5p; hsa-miR-9-5p; hsa-miR-16-5p; hsa-miR-148b-3p; hsa-miR-92b-3p; hsa-miR-134-5p; hsa-miR-197-3p; hsa-miR-155-5p; hsa-miR-192-5p; hsa-miR-132-3p; hsa-miR-215-5p; hsa-miR-1229-3p; hsa-miR-142-3p; hsa-miR-339-5p; hsa-let-7b-5p; hsa-miR…
Pathways (miRWalk)	hsa03430 Mismatch repair	over-represented	0.0144933	24.014	33	hsa-miR-183-5p; hsa-miR-96-5p; hsa-miR-101-3p; hsa-miR-23b-3p; hsa-miR-26a-5p; hsa-miR-1301-3p; hsa-miR-484; hsa-miR-18a-5p; hsa-miR-130b-5p; hsa-miR-130b-3p; hsa-miR-345-5p; hsa-miR-29a-3p; hsa-miR-1-3p; hsa-miR-93-5p; hsa-miR-106b-5p; hsa-miR-324-5p; hsa-miR-30e-5p; hsa-miR-16-5p; hsa-miR-15a-5p; hsa-miR-1226-3p; hsa-miR-324-3p; hsa-miR-92b-3p; hsa-miR-155-5p; hsa-miR-192-5p; hsa-miR-215-5p; hs…
Pathways (miRWalk)	hsa04940 Type I diabetes mellitus	over-represented	0.0144933	17.2176	25	hsa-miR-183-5p; hsa-miR-152-3p; hsa-miR-484; hsa-miR-15b-5p; hsa-miR-125b-5p; hsa-miR-203a-3p; hsa-miR-191-5p; hsa-miR-18a-3p; hsa-miR-1-3p; hsa-miR-106a-5p; hsa-miR-331-3p; hsa-miR-146a-5p; hsa-miR-324-5p; hsa-miR-17-5p; hsa-miR-9-5p; hsa-miR-16-5p; hsa-miR-15a-5p; hsa-miR-204-5p; hsa-miR-423-3p; hsa-miR-148b-3p; hsa-miR-197-3p; hsa-miR-92a-3p; hsa-miR-744-5p; hsa-miR-214-3p; hsa-miR-26b-5p
Pathways (miRWalk)	hsa00480 Glutathione metabolism	over-represented	0.0147281	24.9202	34	hsa-miR-183-5p; hsa-miR-96-5p; hsa-miR-425-5p; hsa-miR-26a-5p; hsa-miR-484; hsa-miR-100-5p; hsa-miR-15b-5p; hsa-miR-125a-5p; hsa-miR-133a-3p; hsa-miR-1-3p; hsa-miR-7-5p; hsa-miR-331-3p; hsa-miR-16-5p; hsa-miR-15a-5p; hsa-miR-1226-3p; hsa-miR-324-3p; hsa-let-7i-5p; hsa-miR-92b-3p; hsa-miR-197-3p; hsa-miR-155-5p; hsa-miR-192-5p; hsa-miR-185-5p; hsa-miR-877-3p; hsa-miR-142-3p; hsa-miR-339-5p; hsa-mi…
Pathways (miRWalk)	hsa00561 Glycerolipid metabolism	over-represented	0.0147281	24.9202	34	hsa-miR-183-5p; hsa-miR-101-3p; hsa-miR-484; hsa-miR-100-5p; hsa-miR-877-5p; hsa-miR-130b-5p; hsa-miR-125b-5p; hsa-miR-10b-5p; hsa-miR-29a-3p; hsa-miR-18a-3p; hsa-miR-1-3p; hsa-miR-940; hsa-miR-7-5p; hsa-miR-331-3p; hsa-miR-106b-5p; hsa-miR-9-5p; hsa-miR-16-5p; hsa-miR-1226-3p; hsa-miR-148b-3p; hsa-miR-155-5p; hsa-miR-497-5p; hsa-miR-192-5p; hsa-miR-132-3p; hsa-miR-215-5p; hsa-miR-877-3p; hsa-miR…
Pathways (miRWalk)	hsa05214 Glioma	over-represented	0.0148279	96.9621	111	hsa-miR-183-5p; hsa-miR-96-5p; hsa-miR-182-5p; hsa-miR-429; hsa-miR-200b-3p; hsa-miR-200a-3p; hsa-miR-205-5p; hsa-miR-141-3p; hsa-miR-542-5p; hsa-miR-101-3p; hsa-miR-210-3p; hsa-miR-200c-3p; hsa-miR-28-5p; hsa-miR-425-5p; hsa-miR-152-3p; hsa-miR-139-5p; hsa-miR-23b-3p; hsa-miR-143-3p; hsa-miR-26a-5p; hsa-miR-374b-5p; hsa-miR-99a-5p; hsa-miR-424-5p; hsa-miR-145-5p; hsa-miR-27b-3p; hsa-miR-484; hsa…
Pathways (miRWalk)	hsa00230 Purine metabolism	over-represented	0.0152466	54.8244	67	hsa-miR-183-5p; hsa-miR-96-5p; hsa-miR-182-5p; hsa-miR-28-5p; hsa-miR-425-5p; hsa-miR-450b-5p; hsa-miR-23b-3p; hsa-miR-143-3p; hsa-miR-26a-5p; hsa-miR-99a-5p; hsa-miR-1301-3p; hsa-miR-484; hsa-miR-100-5p; hsa-miR-877-5p; hsa-miR-18a-5p; hsa-miR-130b-5p; hsa-miR-130b-3p; hsa-miR-15b-5p; hsa-let-7c-5p; hsa-miR-125b-5p; hsa-miR-125a-5p; hsa-miR-133a-3p; hsa-miR-10b-5p; hsa-miR-29a-3p; hsa-miR-18a-3p…
Pathways (miRWalk)	P00038 JAK STAT signaling pathway	over-represented	0.0152906	18.1238	26	hsa-miR-200a-3p; hsa-miR-141-3p; hsa-miR-23b-3p; hsa-miR-424-5p; hsa-miR-145-5p; hsa-miR-15b-5p; hsa-miR-125b-5p; hsa-miR-195-5p; hsa-miR-93-5p; hsa-miR-20b-5p; hsa-miR-93-3p; hsa-miR-146a-5p; hsa-miR-106b-5p; hsa-miR-17-5p; hsa-miR-337-3p; hsa-miR-16-5p; hsa-miR-324-3p; hsa-let-7i-5p; hsa-miR-155-5p; hsa-miR-1229-3p; hsa-miR-222-3p; hsa-miR-92a-3p; hsa-miR-128-3p; hsa-miR-19a-3p; hsa-miR-26b-5p;…
Pathways (miRWalk)	P02743 Formyltetrahydroformate biosynthesis	over-represented	0.0155757	9.96806	16	hsa-miR-96-5p; hsa-miR-99a-5p; hsa-miR-484; hsa-miR-18a-3p; hsa-miR-1-3p; hsa-miR-29c-3p; hsa-miR-106b-5p; hsa-miR-30e-5p; hsa-miR-16-5p; hsa-miR-155-5p; hsa-miR-192-5p; hsa-miR-215-5p; hsa-let-7b-5p; hsa-miR-26b-5p; hsa-miR-194-5p; hsa-miR-10a-5p
Pathways (miRWalk)	WP477 Cytoplasmic Ribosomal Proteins	over-represented	0.0159237	73.8543	87	hsa-miR-183-5p; hsa-miR-96-5p; hsa-miR-182-5p; hsa-miR-1307-3p; hsa-miR-140-3p; hsa-miR-425-5p; hsa-miR-139-5p; hsa-miR-23b-3p; hsa-miR-26a-5p; hsa-miR-374b-5p; hsa-miR-99a-5p; hsa-miR-1301-3p; hsa-miR-27b-3p; hsa-miR-484; hsa-miR-100-5p; hsa-miR-3200-3p; hsa-miR-877-5p; hsa-miR-18a-5p; hsa-miR-130b-5p; hsa-miR-15b-5p; hsa-let-7c-5p; hsa-miR-125b-5p; hsa-miR-125a-5p; hsa-miR-195-5p; hsa-miR-503-5…
Pathways (miRWalk)	hsa00640 Propanoate metabolism	over-represented	0.0159237	28.5449	38	hsa-miR-152-3p; hsa-miR-23b-3p; hsa-miR-484; hsa-miR-100-5p; hsa-miR-130b-5p; hsa-miR-15b-5p; hsa-let-7c-5p; hsa-miR-125b-5p; hsa-miR-191-5p; hsa-miR-1-3p; hsa-miR-455-5p; hsa-miR-766-3p; hsa-miR-93-3p; hsa-miR-7-5p; hsa-miR-331-3p; hsa-miR-221-3p; hsa-miR-324-5p; hsa-miR-16-5p; hsa-miR-1226-3p; hsa-miR-324-3p; hsa-miR-423-3p; hsa-miR-148b-3p; hsa-miR-197-3p; hsa-miR-155-5p; hsa-miR-497-5p; hsa-m…
Pathways (miRWalk)	hsa04530 Tight junction	over-represented	0.0159237	81.5569	95	hsa-miR-183-5p; hsa-miR-96-5p; hsa-miR-182-5p; hsa-miR-200a-3p; hsa-miR-205-5p; hsa-miR-141-3p; hsa-miR-1307-3p; hsa-miR-101-3p; hsa-miR-200c-3p; hsa-miR-425-5p; hsa-miR-23b-3p; hsa-miR-143-3p; hsa-miR-26a-5p; hsa-miR-374b-5p; hsa-miR-99a-5p; hsa-miR-145-5p; hsa-miR-27b-3p; hsa-miR-484; hsa-miR-100-5p; hsa-miR-3200-3p; hsa-miR-877-5p; hsa-miR-18a-5p; hsa-miR-130b-3p; hsa-miR-15b-5p; hsa-let-7c-5p…
Pathways (miRWalk)	hsa05014 Amyotrophic lateral sclerosis ALS	over-represented	0.0159237	51.1996	63	hsa-miR-183-5p; hsa-miR-96-5p; hsa-miR-182-5p; hsa-miR-429; hsa-miR-200b-3p; hsa-miR-200a-3p; hsa-miR-141-3p; hsa-miR-101-3p; hsa-miR-200c-3p; hsa-miR-425-5p; hsa-miR-23b-3p; hsa-miR-143-3p; hsa-miR-145-5p; hsa-miR-484; hsa-miR-18a-5p; hsa-miR-130b-3p; hsa-miR-15b-5p; hsa-let-7c-5p; hsa-miR-125b-5p; hsa-miR-125a-5p; hsa-miR-203a-3p; hsa-miR-133a-3p; hsa-miR-136-5p; hsa-miR-195-5p; hsa-miR-10b-5p;…
Pathways (miRWalk)	WP455 GPCRs Class A Rhodopsin like	over-represented	0.0159239	19.0299	27	hsa-miR-183-5p; hsa-miR-96-5p; hsa-miR-200c-3p; hsa-miR-99a-5p; hsa-miR-27b-3p; hsa-miR-484; hsa-miR-877-5p; hsa-miR-203a-3p; hsa-miR-10b-5p; hsa-miR-1-3p; hsa-miR-7-5p; hsa-miR-146a-5p; hsa-miR-106b-5p; hsa-miR-16-5p; hsa-miR-148b-3p; hsa-miR-155-5p; hsa-miR-192-5p; hsa-miR-215-5p; hsa-miR-877-3p; hsa-miR-142-3p; hsa-let-7a-5p; hsa-miR-107; hsa-miR-22-3p; hsa-miR-744-5p; hsa-miR-128-3p; hsa-miR-…
Pathways (miRWalk)	hsa00520 Amino sugar and nucleotide sugar metabolism	over-represented	0.0160719	29.4511	39	hsa-miR-101-3p; hsa-miR-23b-3p; hsa-miR-143-3p; hsa-miR-484; hsa-miR-877-5p; hsa-miR-125b-5p; hsa-miR-125a-5p; hsa-miR-10b-5p; hsa-miR-1-3p; hsa-miR-93-5p; hsa-miR-671-5p; hsa-miR-93-3p; hsa-miR-331-3p; hsa-miR-106b-5p; hsa-miR-324-5p; hsa-miR-17-5p; hsa-miR-9-5p; hsa-miR-16-5p; hsa-miR-15a-5p; hsa-miR-148b-3p; hsa-miR-197-3p; hsa-miR-155-5p; hsa-miR-192-5p; hsa-miR-215-5p; hsa-miR-1229-3p; hsa-m…
Pathways (miRWalk)	P02738 De novo purine biosynthesis	over-represented	0.0162799	30.3573	40	hsa-miR-96-5p; hsa-miR-28-5p; hsa-miR-425-5p; hsa-miR-450b-5p; hsa-miR-23b-3p; hsa-miR-26a-5p; hsa-miR-1301-3p; hsa-miR-484; hsa-miR-100-5p; hsa-miR-125b-5p; hsa-miR-125a-5p; hsa-miR-10b-5p; hsa-miR-29a-3p; hsa-miR-18a-3p; hsa-miR-1-3p; hsa-miR-93-5p; hsa-miR-93-3p; hsa-miR-221-3p; hsa-miR-324-5p; hsa-miR-17-5p; hsa-miR-16-5p; hsa-miR-324-3p; hsa-miR-148b-3p; hsa-let-7i-5p; hsa-miR-197-3p; hsa-mi…
Pathways (miRWalk)	WP268 Notch Signaling Pathway	over-represented	0.0170344	39.4192	50	hsa-miR-183-5p; hsa-miR-200c-3p; hsa-miR-23b-3p; hsa-miR-26a-5p; hsa-miR-1301-3p; hsa-miR-145-5p; hsa-miR-27b-3p; hsa-miR-484; hsa-miR-100-5p; hsa-miR-18a-5p; hsa-miR-130b-5p; hsa-let-7c-5p; hsa-miR-125b-5p; hsa-miR-203a-3p; hsa-miR-10b-5p; hsa-miR-18a-3p; hsa-miR-1-3p; hsa-miR-93-5p; hsa-miR-671-5p; hsa-miR-940; hsa-miR-29c-3p; hsa-miR-106a-5p; hsa-miR-93-3p; hsa-miR-331-3p; hsa-miR-221-3p; hsa-…
Pathways (miRWalk)	WP34 Ovarian Infertility Genes	over-represented	0.0170344	34.8882	45	hsa-miR-183-5p; hsa-miR-182-5p; hsa-miR-200a-3p; hsa-miR-101-3p; hsa-miR-26a-5p; hsa-miR-1301-3p; hsa-miR-145-5p; hsa-miR-27b-3p; hsa-miR-484; hsa-miR-100-5p; hsa-miR-101-5p; hsa-miR-877-5p; hsa-miR-374a-5p; hsa-miR-18a-5p; hsa-miR-15b-5p; hsa-miR-125b-5p; hsa-miR-195-5p; hsa-miR-1-3p; hsa-miR-126-3p; hsa-miR-106a-5p; hsa-miR-766-3p; hsa-miR-7-5p; hsa-miR-221-3p; hsa-miR-106b-5p; hsa-miR-17-5p; h…
Pathways (miRWalk)	hsa04960 Aldosterone regulated sodium reabsorption	over-represented	0.0170344	39.4192	50	hsa-miR-96-5p; hsa-miR-28-5p; hsa-miR-152-3p; hsa-miR-23b-3p; hsa-miR-143-3p; hsa-miR-26a-5p; hsa-miR-374b-5p; hsa-miR-99a-5p; hsa-miR-145-5p; hsa-miR-484; hsa-miR-100-5p; hsa-miR-18a-5p; hsa-miR-15b-5p; hsa-miR-125b-5p; hsa-miR-125a-5p; hsa-miR-133a-3p; hsa-miR-10b-5p; hsa-miR-29a-3p; hsa-miR-191-5p; hsa-miR-18a-3p; hsa-miR-1-3p; hsa-miR-93-5p; hsa-miR-126-3p; hsa-miR-766-3p; hsa-miR-93-3p; hsa-…
Pathways (miRWalk)	hsa05217 Basal cell carcinoma	over-represented	0.0170344	39.4192	50	hsa-miR-429; hsa-miR-200b-3p; hsa-miR-200a-3p; hsa-miR-141-3p; hsa-miR-101-3p; hsa-miR-210-3p; hsa-miR-200c-3p; hsa-miR-425-5p; hsa-miR-26a-5p; hsa-miR-374b-5p; hsa-miR-1301-3p; hsa-miR-145-5p; hsa-miR-484; hsa-let-7c-5p; hsa-miR-125b-5p; hsa-miR-125a-5p; hsa-miR-10b-5p; hsa-miR-1-3p; hsa-miR-93-5p; hsa-miR-940; hsa-miR-29c-3p; hsa-miR-93-3p; hsa-miR-7-5p; hsa-miR-331-3p; hsa-miR-221-3p; hsa-miR-…
Pathways (miRWalk)	P00007 Axon guidance mediated by semaphorins	over-represented	0.0171884	20.8423	29	hsa-miR-101-3p; hsa-miR-200c-3p; hsa-miR-425-5p; hsa-miR-26a-5p; hsa-miR-484; hsa-miR-130b-5p; hsa-miR-1-3p; hsa-miR-93-3p; hsa-miR-7-5p; hsa-miR-331-3p; hsa-miR-221-3p; hsa-miR-17-5p; hsa-miR-16-5p; hsa-miR-377-3p; hsa-miR-155-5p; hsa-miR-192-5p; hsa-miR-215-5p; hsa-miR-185-5p; hsa-miR-142-3p; hsa-let-7b-5p; hsa-miR-31-3p; hsa-miR-214-3p; hsa-miR-652-3p; hsa-miR-128-3p; hsa-miR-19a-3p; hsa-miR-2…
Pathways (miRWalk)	WP299 Nuclear receptors in lipid metabolism and toxicity	over-represented	0.0171884	20.8423	29	hsa-miR-182-5p; hsa-miR-141-3p; hsa-miR-26a-5p; hsa-miR-27b-3p; hsa-miR-130b-3p; hsa-miR-125b-5p; hsa-miR-125a-5p; hsa-miR-10b-5p; hsa-miR-1-3p; hsa-miR-20b-5p; hsa-miR-331-3p; hsa-miR-16-5p; hsa-miR-16-2-3p; hsa-miR-197-3p; hsa-miR-192-5p; hsa-miR-132-3p; hsa-miR-215-5p; hsa-miR-138-5p; hsa-let-7a-5p; hsa-miR-130a-3p; hsa-let-7b-5p; hsa-miR-92a-3p; hsa-miR-22-3p; hsa-miR-19a-3p; hsa-miR-33b-5p; …
Pathways (miRWalk)	hsa04742 Taste transduction	over-represented	0.0174703	14.9521	22	hsa-miR-96-5p; hsa-miR-182-5p; hsa-miR-101-3p; hsa-miR-23b-3p; hsa-miR-18a-3p; hsa-miR-1-3p; hsa-miR-93-5p; hsa-miR-106a-5p; hsa-miR-331-3p; hsa-miR-17-5p; hsa-miR-16-5p; hsa-miR-1226-3p; hsa-miR-324-3p; hsa-miR-155-5p; hsa-miR-877-3p; hsa-miR-142-3p; hsa-let-7b-5p; hsa-miR-92a-3p; hsa-miR-22-3p; hsa-miR-744-5p; hsa-miR-26b-5p; hsa-miR-589-3p
Pathways (miRWalk)	hsa04115 p53 signaling pathway	over-represented	0.0178987	90.6188	104	hsa-miR-183-5p; hsa-miR-96-5p; hsa-miR-182-5p; hsa-miR-200b-3p; hsa-miR-200a-3p; hsa-miR-205-5p; hsa-miR-141-3p; hsa-miR-101-3p; hsa-miR-200c-3p; hsa-miR-28-5p; hsa-miR-425-5p; hsa-miR-23b-3p; hsa-miR-143-3p; hsa-miR-26a-5p; hsa-miR-374b-5p; hsa-miR-99a-5p; hsa-miR-424-5p; hsa-miR-145-5p; hsa-miR-27b-3p; hsa-miR-484; hsa-miR-100-5p; hsa-miR-101-5p; hsa-miR-877-5p; hsa-miR-374a-5p; hsa-miR-18a-5p;…
Pathways (miRWalk)	P02721 ATP synthesis	over-represented	0.0187272	15.8583	23	hsa-miR-101-3p; hsa-miR-23b-3p; hsa-miR-26a-5p; hsa-miR-1301-3p; hsa-miR-100-5p; hsa-miR-125b-5p; hsa-miR-18a-3p; hsa-miR-93-5p; hsa-miR-93-3p; hsa-miR-331-3p; hsa-miR-324-5p; hsa-miR-17-5p; hsa-miR-16-5p; hsa-miR-629-3p; hsa-miR-324-3p; hsa-miR-1229-3p; hsa-miR-877-3p; hsa-miR-151a-5p; hsa-miR-361-5p; hsa-miR-92a-3p; hsa-miR-744-5p; hsa-miR-652-3p; hsa-let-7f-5p
Pathways (miRWalk)	WP229 Irinotecan Pathway	over-represented	0.0187272	15.8583	23	hsa-miR-210-3p; hsa-miR-23b-3p; hsa-miR-27b-3p; hsa-miR-125b-5p; hsa-miR-345-5p; hsa-miR-18a-3p; hsa-miR-1-3p; hsa-miR-7-5p; hsa-miR-106b-5p; hsa-miR-9-5p; hsa-miR-16-5p; hsa-miR-134-5p; hsa-miR-197-3p; hsa-miR-155-5p; hsa-miR-192-5p; hsa-miR-215-5p; hsa-miR-339-5p; hsa-let-7a-5p; hsa-let-7b-5p; hsa-miR-92a-3p; hsa-miR-26b-5p; hsa-miR-328-3p; hsa-miR-10a-5p
Pathways (miRWalk)	hsa00982 Drug metabolism cytochrome P450	over-represented	0.0187272	15.8583	23	hsa-miR-96-5p; hsa-miR-145-5p; hsa-miR-27b-3p; hsa-miR-133a-3p; hsa-miR-1-3p; hsa-miR-7-5p; hsa-miR-106b-5p; hsa-miR-9-5p; hsa-miR-16-5p; hsa-miR-148b-3p; hsa-miR-92b-3p; hsa-miR-197-3p; hsa-miR-155-5p; hsa-miR-132-3p; hsa-miR-185-5p; hsa-miR-142-3p; hsa-miR-340-3p; hsa-let-7b-5p; hsa-miR-107; hsa-miR-92a-3p; hsa-miR-22-3p; hsa-miR-652-3p; hsa-miR-26b-5p
Pathways (miRWalk)	WP254 Apoptosis	over-represented	0.0189798	82.01	95	hsa-miR-183-5p; hsa-miR-96-5p; hsa-miR-182-5p; hsa-miR-429; hsa-miR-200b-3p; hsa-miR-205-5p; hsa-miR-542-3p; hsa-miR-101-3p; hsa-miR-210-3p; hsa-miR-200c-3p; hsa-miR-425-5p; hsa-miR-152-3p; hsa-miR-139-5p; hsa-miR-23b-3p; hsa-miR-143-3p; hsa-miR-26a-5p; hsa-miR-99a-5p; hsa-miR-1301-3p; hsa-miR-145-5p; hsa-miR-484; hsa-miR-100-5p; hsa-miR-877-5p; hsa-miR-130b-3p; hsa-miR-15b-5p; hsa-let-7c-5p; hsa…
Pathways (miRWalk)	WP430 Statin Pathway	over-represented	0.0194409	24.4671	33	hsa-miR-183-5p; hsa-miR-96-5p; hsa-miR-205-5p; hsa-miR-26a-5p; hsa-miR-484; hsa-miR-130b-3p; hsa-miR-125b-5p; hsa-miR-29a-3p; hsa-miR-191-5p; hsa-miR-1-3p; hsa-miR-93-5p; hsa-miR-29c-3p; hsa-miR-324-5p; hsa-miR-9-5p; hsa-miR-148b-3p; hsa-miR-92b-3p; hsa-miR-155-5p; hsa-miR-192-5p; hsa-miR-215-5p; hsa-miR-185-5p; hsa-miR-877-3p; hsa-miR-138-5p; hsa-miR-130a-3p; hsa-let-7b-5p; hsa-miR-760; hsa-miR-…
Pathways (miRWalk)	hsa00770 Pantothenate and CoA biosynthesis	over-represented	0.0195276	11.7804	18	hsa-miR-23b-3p; hsa-miR-26a-5p; hsa-miR-484; hsa-miR-100-5p; hsa-miR-331-3p; hsa-miR-221-3p; hsa-miR-106b-5p; hsa-miR-1226-3p; hsa-miR-155-5p; hsa-miR-497-5p; hsa-miR-877-3p; hsa-let-7a-5p; hsa-miR-222-3p; hsa-let-7b-5p; hsa-miR-760; hsa-miR-92a-3p; hsa-miR-26b-5p; hsa-miR-10a-5p
Pathways (miRWalk)	hsa00650 Butanoate metabolism	over-represented	0.0198185	25.3733	34	hsa-miR-96-5p; hsa-miR-152-3p; hsa-miR-23b-3p; hsa-miR-1301-3p; hsa-miR-145-5p; hsa-miR-484; hsa-miR-100-5p; hsa-miR-877-5p; hsa-miR-18a-5p; hsa-miR-130b-5p; hsa-miR-15b-5p; hsa-miR-191-5p; hsa-miR-18a-3p; hsa-miR-1-3p; hsa-miR-766-3p; hsa-miR-7-5p; hsa-miR-106b-5p; hsa-miR-9-5p; hsa-miR-16-5p; hsa-miR-1226-3p; hsa-miR-769-3p; hsa-miR-155-5p; hsa-miR-497-5p; hsa-miR-192-5p; hsa-miR-215-5p; hsa-mi…
Pathways (miRWalk)	P04396 Vitamin D metabolism and pathway	over-represented	0.0198497	8.60878	14	hsa-miR-27b-3p; hsa-miR-125b-5p; hsa-miR-125a-5p; hsa-miR-671-5p; hsa-miR-16-5p; hsa-miR-192-5p; hsa-miR-215-5p; hsa-miR-138-5p; hsa-let-7a-5p; hsa-miR-92a-3p; hsa-miR-501-3p; hsa-miR-455-3p; hsa-miR-26b-5p; hsa-miR-31-5p
Pathways (miRWalk)	P00040 Metabotropic glutamate receptor group II pathway	over-represented	0.0209234	28.0918	37	hsa-miR-96-5p; hsa-miR-101-3p; hsa-miR-210-3p; hsa-miR-425-5p; hsa-miR-27b-3p; hsa-miR-484; hsa-miR-100-5p; hsa-miR-130b-3p; hsa-miR-1-3p; hsa-miR-93-5p; hsa-miR-29c-3p; hsa-miR-106a-5p; hsa-miR-7-5p; hsa-miR-331-3p; hsa-miR-324-5p; hsa-miR-17-5p; hsa-miR-30e-5p; hsa-miR-9-5p; hsa-miR-16-5p; hsa-miR-769-3p; hsa-miR-324-3p; hsa-miR-204-5p; hsa-miR-148b-3p; hsa-miR-92b-3p; hsa-miR-197-3p; hsa-miR-1…
Pathways (miRWalk)	P02775 Salvage pyrimidine ribonucleotides	over-represented	0.021063	6.34331	11	hsa-miR-374b-5p; hsa-miR-484; hsa-miR-16-5p; hsa-miR-192-5p; hsa-miR-215-5p; hsa-let-7a-5p; hsa-let-7b-5p; hsa-miR-361-5p; hsa-miR-26b-5p; hsa-miR-590-3p; hsa-miR-10a-5p
Pathways (miRWalk)	WP404 Nucleotide Metabolism	over-represented	0.0210791	28.998	38	hsa-miR-96-5p; hsa-miR-28-5p; hsa-miR-425-5p; hsa-miR-450b-5p; hsa-miR-26a-5p; hsa-miR-1301-3p; hsa-miR-484; hsa-miR-100-5p; hsa-miR-15b-5p; hsa-miR-125b-5p; hsa-miR-125a-5p; hsa-miR-503-5p; hsa-miR-29a-3p; hsa-miR-1-3p; hsa-miR-29c-3p; hsa-miR-93-3p; hsa-miR-7-5p; hsa-miR-221-3p; hsa-miR-324-5p; hsa-miR-30e-5p; hsa-miR-16-5p; hsa-let-7i-5p; hsa-miR-197-3p; hsa-miR-155-5p; hsa-miR-192-5p; hsa-miR…
Pathways (miRWalk)	WP47 Hedgehog Signaling Pathway	over-represented	0.0213006	12.6866	19	hsa-miR-1301-3p; hsa-miR-484; hsa-miR-877-5p; hsa-miR-125b-5p; hsa-miR-1-3p; hsa-miR-93-5p; hsa-miR-93-3p; hsa-miR-331-3p; hsa-miR-324-5p; hsa-miR-324-3p; hsa-miR-148b-3p; hsa-miR-92b-3p; hsa-miR-155-5p; hsa-miR-142-3p; hsa-miR-92a-3p; hsa-miR-494-3p; hsa-miR-455-3p; hsa-miR-26b-5p; hsa-miR-31-5p
Pathways (miRWalk)	hsa00062 Fatty acid elongation in mitochondria	over-represented	0.0213006	12.6866	19	hsa-miR-152-3p; hsa-miR-99a-5p; hsa-miR-484; hsa-miR-877-5p; hsa-miR-15b-5p; hsa-miR-29a-3p; hsa-miR-1-3p; hsa-miR-29c-3p; hsa-miR-331-3p; hsa-miR-16-5p; hsa-miR-155-5p; hsa-miR-192-5p; hsa-miR-215-5p; hsa-miR-1229-3p; hsa-miR-877-3p; hsa-miR-339-5p; hsa-let-7b-5p; hsa-miR-92a-3p; hsa-miR-26b-5p
Pathways (miRWalk)	hsa00601 Glycosphingolipid biosynthesis lacto and neolacto series	over-represented	0.0213006	12.6866	19	hsa-miR-96-5p; hsa-miR-484; hsa-miR-18a-5p; hsa-miR-15b-5p; hsa-miR-125b-5p; hsa-miR-10b-5p; hsa-miR-1-3p; hsa-miR-221-3p; hsa-miR-199a-3p; hsa-miR-16-5p; hsa-miR-155-5p; hsa-miR-192-5p; hsa-miR-132-3p; hsa-miR-215-5p; hsa-miR-92a-3p; hsa-miR-128-3p; hsa-miR-26b-5p; hsa-miR-1180-3p; hsa-miR-10a-5p
Pathways (miRWalk)	hsa00600 Sphingolipid metabolism	over-represented	0.0217133	18.5768	26	hsa-miR-101-3p; hsa-miR-374b-5p; hsa-miR-99a-5p; hsa-miR-484; hsa-miR-130b-3p; hsa-miR-125b-5p; hsa-miR-191-5p; hsa-miR-1-3p; hsa-miR-93-5p; hsa-miR-7-5p; hsa-miR-331-3p; hsa-miR-9-5p; hsa-miR-16-5p; hsa-miR-1226-3p; hsa-miR-423-3p; hsa-miR-148b-3p; hsa-miR-155-5p; hsa-miR-192-5p; hsa-miR-215-5p; hsa-miR-1229-3p; hsa-let-7a-5p; hsa-let-7b-5p; hsa-miR-92a-3p; hsa-miR-744-5p; hsa-miR-128-3p; hsa-mi…
Pathways (miRWalk)	hsa05222 Small cell lung cancer	over-represented	0.0225903	89.2595	102	hsa-miR-183-5p; hsa-miR-96-5p; hsa-miR-182-5p; hsa-miR-429; hsa-miR-200b-3p; hsa-miR-200a-3p; hsa-miR-205-5p; hsa-miR-141-3p; hsa-miR-101-3p; hsa-miR-210-3p; hsa-miR-200c-3p; hsa-miR-425-5p; hsa-miR-23b-3p; hsa-miR-143-3p; hsa-miR-26a-5p; hsa-miR-374b-5p; hsa-miR-99a-5p; hsa-miR-424-5p; hsa-miR-145-5p; hsa-miR-484; hsa-miR-100-5p; hsa-miR-18a-5p; hsa-miR-130b-3p; hsa-miR-15b-5p; hsa-let-7c-5p; hs…
Pathways (miRWalk)	hsa00903 Limonene and pinene degradation	over-represented	0.0226334	19.483	27	hsa-miR-152-3p; hsa-miR-484; hsa-miR-100-5p; hsa-miR-130b-5p; hsa-miR-15b-5p; hsa-miR-125a-5p; hsa-miR-1-3p; hsa-miR-93-5p; hsa-miR-7-5p; hsa-miR-221-3p; hsa-miR-16-5p; hsa-miR-1226-3p; hsa-miR-423-3p; hsa-miR-155-5p; hsa-miR-497-5p; hsa-miR-192-5p; hsa-miR-215-5p; hsa-miR-877-3p; hsa-let-7a-5p; hsa-let-7b-5p; hsa-miR-361-5p; hsa-miR-92a-3p; hsa-miR-128-3p; hsa-miR-26b-5p; hsa-miR-328-3p; hsa-let…
Pathways (miRWalk)	hsa00053 Ascorbate and aldarate metabolism	over-represented	0.0231759	13.5928	20	hsa-miR-100-5p; hsa-miR-130b-5p; hsa-miR-1-3p; hsa-miR-7-5p; hsa-miR-9-5p; hsa-miR-16-5p; hsa-miR-15a-5p; hsa-miR-1226-3p; hsa-miR-155-5p; hsa-miR-497-5p; hsa-miR-192-5p; hsa-miR-215-5p; hsa-miR-142-3p; hsa-let-7a-5p; hsa-let-7b-5p; hsa-miR-92a-3p; hsa-miR-128-3p; hsa-miR-26b-5p; hsa-miR-328-3p; hsa-let-7f-5p
Pathways (miRWalk)	WP35 G Protein Signaling Pathways	over-represented	0.0247442	51.1996	62	hsa-miR-183-5p; hsa-miR-96-5p; hsa-miR-182-5p; hsa-miR-205-5p; hsa-miR-101-3p; hsa-miR-200c-3p; hsa-miR-425-5p; hsa-miR-23b-3p; hsa-miR-143-3p; hsa-miR-26a-5p; hsa-miR-99a-5p; hsa-miR-424-5p; hsa-miR-1301-3p; hsa-miR-145-5p; hsa-miR-484; hsa-miR-100-5p; hsa-miR-877-5p; hsa-miR-18a-5p; hsa-miR-130b-3p; hsa-let-7c-5p; hsa-miR-125b-5p; hsa-miR-18a-3p; hsa-miR-1-3p; hsa-miR-93-5p; hsa-miR-126-3p; hsa…
Pathways (miRWalk)	hsa00500 Starch and sucrose metabolism	over-represented	0.0250616	22.2016	30	hsa-miR-23b-3p; hsa-miR-143-3p; hsa-miR-484; hsa-miR-125b-5p; hsa-miR-125a-5p; hsa-miR-10b-5p; hsa-miR-191-5p; hsa-miR-1-3p; hsa-miR-93-5p; hsa-miR-671-5p; hsa-miR-331-3p; hsa-miR-106b-5p; hsa-miR-17-5p; hsa-miR-9-5p; hsa-miR-16-5p; hsa-miR-15a-5p; hsa-miR-155-5p; hsa-miR-192-5p; hsa-miR-215-5p; hsa-miR-1229-3p; hsa-miR-142-3p; hsa-let-7b-5p; hsa-miR-760; hsa-miR-92a-3p; hsa-miR-744-5p; hsa-miR-9…
Pathways (miRWalk)	WP1991 SRF and miRs in Smooth Muscle Differentiation and Proliferation	over-represented	0.026238	24.014	32	hsa-miR-182-5p; hsa-miR-26a-5p; hsa-miR-99a-5p; hsa-miR-145-5p; hsa-miR-484; hsa-miR-135b-5p; hsa-miR-877-5p; hsa-let-7c-5p; hsa-miR-10b-5p; hsa-miR-18a-3p; hsa-miR-1-3p; hsa-miR-7-5p; hsa-miR-331-3p; hsa-miR-106b-5p; hsa-miR-324-5p; hsa-miR-17-5p; hsa-miR-16-5p; hsa-miR-15a-5p; hsa-miR-324-3p; hsa-miR-155-5p; hsa-miR-132-3p; hsa-miR-877-3p; hsa-let-7a-5p; hsa-miR-130a-3p; hsa-let-7b-5p; hsa-miR-…
Pathways (miRWalk)	hsa00533 Keratan sulfate biosynthesis	over-represented	0.026238	10.4212	16	hsa-miR-96-5p; hsa-miR-484; hsa-miR-18a-5p; hsa-miR-15b-5p; hsa-let-7c-5p; hsa-miR-125b-5p; hsa-miR-1-3p; hsa-miR-221-3p; hsa-miR-16-5p; hsa-miR-324-3p; hsa-miR-204-5p; hsa-miR-155-5p; hsa-miR-760; hsa-miR-92a-3p; hsa-miR-128-3p; hsa-miR-26b-5p
Pathways (miRWalk)	P02752 Mannose metabolism	over-represented	0.0263434	4.98403	9	hsa-miR-484; hsa-miR-877-5p; hsa-miR-324-5p; hsa-miR-148b-3p; hsa-miR-155-5p; hsa-miR-877-3p; hsa-miR-4326; hsa-miR-26b-5p; hsa-miR-328-3p
Pathways (miRWalk)	hsa03450 Non homologous end joining	over-represented	0.0265194	15.4052	22	hsa-miR-183-5p; hsa-miR-210-3p; hsa-miR-484; hsa-miR-100-5p; hsa-miR-101-5p; hsa-miR-1-3p; hsa-miR-671-5p; hsa-miR-766-3p; hsa-miR-7-5p; hsa-miR-331-3p; hsa-miR-221-3p; hsa-miR-16-5p; hsa-miR-324-3p; hsa-miR-423-3p; hsa-miR-192-5p; hsa-miR-132-3p; hsa-miR-215-5p; hsa-miR-1229-3p; hsa-miR-877-3p; hsa-let-7b-5p; hsa-miR-128-3p; hsa-miR-26b-5p
Pathways (miRWalk)	hsa00532 Chondroitin sulfate biosynthesis	over-represented	0.02812	16.3114	23	hsa-miR-1301-3p; hsa-miR-484; hsa-miR-18a-5p; hsa-miR-15b-5p; hsa-miR-125b-5p; hsa-miR-126-5p; hsa-miR-10b-5p; hsa-miR-1-3p; hsa-miR-93-5p; hsa-miR-671-5p; hsa-miR-106a-5p; hsa-miR-766-3p; hsa-miR-17-5p; hsa-miR-9-5p; hsa-miR-16-5p; hsa-miR-1226-3p; hsa-miR-192-5p; hsa-miR-132-3p; hsa-miR-215-5p; hsa-miR-339-5p; hsa-let-7b-5p; hsa-miR-92a-3p; hsa-miR-26b-5p
Pathways (miRWalk)	P00042 Muscarinic acetylcholine receptor 1 and 3 signaling pathway	over-represented	0.0282383	29.4511	38	hsa-miR-96-5p; hsa-miR-205-5p; hsa-miR-101-3p; hsa-miR-425-5p; hsa-miR-23b-3p; hsa-miR-424-5p; hsa-miR-27b-3p; hsa-miR-484; hsa-miR-100-5p; hsa-miR-130b-3p; hsa-miR-125b-5p; hsa-miR-1-3p; hsa-miR-93-5p; hsa-miR-29c-3p; hsa-miR-106a-5p; hsa-miR-7-5p; hsa-miR-331-3p; hsa-miR-324-5p; hsa-miR-17-5p; hsa-miR-9-5p; hsa-miR-16-5p; hsa-miR-1226-3p; hsa-miR-324-3p; hsa-miR-148b-3p; hsa-miR-92b-3p; hsa-miR…
Pathways (miRWalk)	hsa04340 Hedgehog signaling pathway	over-represented	0.0284739	31.2635	40	hsa-miR-183-5p; hsa-miR-425-5p; hsa-miR-450a-5p; hsa-miR-26a-5p; hsa-miR-1301-3p; hsa-miR-18a-5p; hsa-miR-130b-3p; hsa-miR-125b-5p; hsa-miR-1-3p; hsa-miR-93-5p; hsa-miR-29c-3p; hsa-miR-93-3p; hsa-miR-7-5p; hsa-miR-331-3p; hsa-miR-324-5p; hsa-miR-17-5p; hsa-miR-9-5p; hsa-miR-16-5p; hsa-miR-15a-5p; hsa-miR-324-3p; hsa-miR-148b-3p; hsa-miR-155-5p; hsa-miR-192-5p; hsa-miR-132-3p; hsa-miR-215-5p; hsa-…
Pathways (miRWalk)	WP1539 Angiogenesis	over-represented	0.0285389	33.982	43	hsa-miR-200b-3p; hsa-miR-205-5p; hsa-miR-200c-3p; hsa-miR-28-5p; hsa-miR-23b-3p; hsa-miR-143-3p; hsa-miR-26a-5p; hsa-miR-424-5p; hsa-miR-1301-3p; hsa-miR-100-5p; hsa-miR-140-5p; hsa-miR-18a-5p; hsa-miR-15b-5p; hsa-miR-125b-5p; hsa-miR-503-5p; hsa-miR-1-3p; hsa-miR-20b-5p; hsa-miR-126-3p; hsa-miR-766-3p; hsa-miR-221-3p; hsa-miR-324-5p; hsa-miR-17-5p; hsa-miR-199a-3p; hsa-miR-16-5p; hsa-miR-324-3p;…
Pathways (miRWalk)	WP272 Blood Clotting Cascade	over-represented	0.0287806	11.3273	17	hsa-miR-23b-3p; hsa-miR-143-3p; hsa-miR-99a-5p; hsa-miR-145-5p; hsa-miR-29a-3p; hsa-miR-1-3p; hsa-miR-29c-3p; hsa-miR-9-5p; hsa-miR-16-5p; hsa-miR-204-5p; hsa-miR-155-5p; hsa-miR-192-5p; hsa-miR-215-5p; hsa-miR-138-5p; hsa-let-7b-5p; hsa-miR-301a-3p; hsa-miR-26b-5p
Pathways (miRWalk)	WP1545 miRNAs involved in DDR	over-represented	0.0291398	73.4012	85	hsa-miR-183-5p; hsa-miR-96-5p; hsa-miR-182-5p; hsa-miR-429; hsa-miR-200b-3p; hsa-miR-205-5p; hsa-miR-101-3p; hsa-miR-210-3p; hsa-miR-28-5p; hsa-miR-425-5p; hsa-miR-23b-3p; hsa-miR-26a-5p; hsa-miR-374b-5p; hsa-miR-424-5p; hsa-miR-145-5p; hsa-miR-27b-3p; hsa-miR-484; hsa-miR-100-5p; hsa-miR-101-5p; hsa-miR-374a-5p; hsa-miR-18a-5p; hsa-miR-130b-3p; hsa-miR-15b-5p; hsa-let-7c-5p; hsa-miR-125b-5p; hsa…
Pathways (miRWalk)	WP534 Glycolysis and Gluconeogenesis	over-represented	0.0312519	50.7465	61	hsa-miR-183-5p; hsa-miR-96-5p; hsa-miR-23b-3p; hsa-miR-143-3p; hsa-miR-99a-5p; hsa-miR-1301-3p; hsa-miR-27b-3p; hsa-miR-484; hsa-miR-100-5p; hsa-miR-130b-5p; hsa-miR-15b-5p; hsa-let-7c-5p; hsa-miR-125b-5p; hsa-miR-125a-5p; hsa-miR-133a-3p; hsa-miR-195-5p; hsa-miR-10b-5p; hsa-miR-191-5p; hsa-miR-18a-3p; hsa-miR-93-5p; hsa-miR-671-5p; hsa-miR-29c-3p; hsa-miR-133b; hsa-miR-766-3p; hsa-miR-93-3p; hsa…
Pathways (miRWalk)	hsa00130 Ubiquinone and other terpenoid quinone biosynthesis	over-represented	0.0315447	3.62475	7	hsa-miR-99a-5p; hsa-miR-1-3p; hsa-miR-93-5p; hsa-miR-16-5p; hsa-miR-192-5p; hsa-miR-215-5p; hsa-miR-26b-5p
Pathways (miRWalk)	P04386 Histamine H2 receptor mediated signaling pathway	over-represented	0.0325417	19.9361	27	hsa-miR-101-3p; hsa-miR-425-5p; hsa-miR-99a-5p; hsa-miR-27b-3p; hsa-miR-484; hsa-miR-100-5p; hsa-miR-130b-3p; hsa-miR-1-3p; hsa-miR-93-5p; hsa-miR-29c-3p; hsa-miR-106a-5p; hsa-miR-331-3p; hsa-miR-324-5p; hsa-miR-17-5p; hsa-miR-16-5p; hsa-miR-769-3p; hsa-miR-92b-3p; hsa-miR-197-3p; hsa-miR-155-5p; hsa-let-7b-5p; hsa-miR-22-3p; hsa-miR-744-5p; hsa-miR-128-3p; hsa-miR-26b-5p; hsa-miR-590-3p; hsa-miR…
Pathways (miRWalk)	P00044 Nicotinic acetylcholine receptor signaling pathway	over-represented	0.0354678	41.6846	51	hsa-miR-183-5p; hsa-miR-1307-3p; hsa-miR-101-3p; hsa-miR-210-3p; hsa-miR-143-3p; hsa-miR-26a-5p; hsa-miR-145-5p; hsa-miR-484; hsa-miR-100-5p; hsa-miR-3200-3p; hsa-miR-877-5p; hsa-let-7c-5p; hsa-miR-125b-5p; hsa-miR-133a-3p; hsa-miR-10b-5p; hsa-miR-18a-3p; hsa-miR-1-3p; hsa-miR-93-5p; hsa-miR-93-3p; hsa-miR-7-5p; hsa-miR-331-3p; hsa-miR-221-3p; hsa-miR-324-5p; hsa-miR-9-5p; hsa-miR-16-5p; hsa-miR-…
Pathways (miRWalk)	P04377 Beta1 adrenergic receptor signaling pathway	over-represented	0.0354678	23.5609	31	hsa-miR-101-3p; hsa-miR-425-5p; hsa-miR-99a-5p; hsa-miR-27b-3p; hsa-miR-484; hsa-miR-100-5p; hsa-miR-130b-3p; hsa-let-7c-5p; hsa-miR-133a-3p; hsa-miR-1-3p; hsa-miR-93-5p; hsa-miR-29c-3p; hsa-miR-106a-5p; hsa-miR-7-5p; hsa-miR-331-3p; hsa-miR-324-5p; hsa-miR-17-5p; hsa-miR-16-5p; hsa-miR-769-3p; hsa-miR-92b-3p; hsa-miR-197-3p; hsa-miR-155-5p; hsa-let-7b-5p; hsa-miR-92a-3p; hsa-miR-22-3p; hsa-miR-7…
Pathways (miRWalk)	P04378 Beta2 adrenergic receptor signaling pathway	over-represented	0.0354678	23.5609	31	hsa-miR-101-3p; hsa-miR-425-5p; hsa-miR-99a-5p; hsa-miR-27b-3p; hsa-miR-484; hsa-miR-100-5p; hsa-miR-130b-3p; hsa-let-7c-5p; hsa-miR-133a-3p; hsa-miR-1-3p; hsa-miR-93-5p; hsa-miR-29c-3p; hsa-miR-106a-5p; hsa-miR-7-5p; hsa-miR-331-3p; hsa-miR-324-5p; hsa-miR-17-5p; hsa-miR-16-5p; hsa-miR-769-3p; hsa-miR-92b-3p; hsa-miR-197-3p; hsa-miR-155-5p; hsa-let-7b-5p; hsa-miR-92a-3p; hsa-miR-22-3p; hsa-miR-7…
Pathways (miRWalk)	hsa04514 Cell adhesion molecules CAMs	over-represented	0.0356028	40.7784	50	hsa-miR-183-5p; hsa-miR-200a-3p; hsa-miR-210-3p; hsa-miR-28-5p; hsa-miR-152-3p; hsa-miR-26a-5p; hsa-miR-374b-5p; hsa-miR-1301-3p; hsa-miR-145-5p; hsa-miR-484; hsa-miR-27b-5p; hsa-miR-15b-3p; hsa-miR-15b-5p; hsa-miR-125a-5p; hsa-miR-10b-5p; hsa-miR-29a-3p; hsa-miR-1-3p; hsa-miR-93-5p; hsa-miR-126-3p; hsa-miR-766-3p; hsa-miR-146a-5p; hsa-miR-221-3p; hsa-miR-106b-5p; hsa-miR-17-5p; hsa-miR-9-5p; hsa…
Pathways (miRWalk)	P00039 Metabotropic glutamate receptor group III pathway	over-represented	0.0368464	27.1856	35	hsa-miR-96-5p; hsa-miR-101-3p; hsa-miR-425-5p; hsa-miR-27b-3p; hsa-miR-484; hsa-miR-100-5p; hsa-miR-130b-3p; hsa-miR-125b-5p; hsa-miR-18a-3p; hsa-miR-1-3p; hsa-miR-93-5p; hsa-miR-29c-3p; hsa-miR-106a-5p; hsa-miR-7-5p; hsa-miR-331-3p; hsa-miR-324-5p; hsa-miR-17-5p; hsa-miR-16-5p; hsa-miR-769-3p; hsa-miR-324-3p; hsa-miR-204-5p; hsa-miR-18b-5p; hsa-miR-92b-3p; hsa-miR-197-3p; hsa-miR-155-5p; hsa-miR…
Pathways (miRWalk)	hsa04080 Neuroactive ligand receptor interaction	over-represented	0.0368464	27.1856	35	hsa-miR-96-5p; hsa-miR-200c-3p; hsa-miR-99a-5p; hsa-miR-27b-3p; hsa-miR-484; hsa-miR-877-5p; hsa-miR-18a-5p; hsa-miR-130b-3p; hsa-miR-15b-5p; hsa-miR-125b-5p; hsa-miR-203a-3p; hsa-miR-10b-5p; hsa-miR-1-3p; hsa-miR-766-3p; hsa-miR-93-3p; hsa-miR-106b-5p; hsa-miR-9-5p; hsa-miR-16-5p; hsa-miR-204-5p; hsa-miR-148b-3p; hsa-miR-155-5p; hsa-miR-192-5p; hsa-miR-215-5p; hsa-miR-877-3p; hsa-miR-142-3p; hsa…
Pathways (miRWalk)	P00043 Muscarinic acetylcholine receptor 2 and 4 signaling pathway	over-represented	0.0372078	31.7166	40	hsa-miR-96-5p; hsa-miR-101-3p; hsa-miR-425-5p; hsa-miR-27b-3p; hsa-miR-484; hsa-miR-100-5p; hsa-miR-3200-3p; hsa-miR-130b-3p; hsa-miR-1-3p; hsa-miR-93-5p; hsa-miR-29c-3p; hsa-miR-106a-5p; hsa-miR-7-5p; hsa-miR-331-3p; hsa-miR-324-5p; hsa-miR-17-5p; hsa-miR-30e-5p; hsa-miR-9-5p; hsa-miR-16-5p; hsa-miR-769-3p; hsa-miR-324-3p; hsa-miR-204-5p; hsa-miR-148b-3p; hsa-miR-92b-3p; hsa-miR-197-3p; hsa-miR-…
Pathways (miRWalk)	P00045 Notch signaling pathway	over-represented	0.0372078	31.7166	40	hsa-miR-183-5p; hsa-miR-101-3p; hsa-miR-200c-3p; hsa-miR-23b-3p; hsa-miR-145-5p; hsa-miR-27b-3p; hsa-miR-484; hsa-miR-18a-5p; hsa-miR-130b-5p; hsa-let-7c-5p; hsa-miR-10b-5p; hsa-miR-18a-3p; hsa-miR-1-3p; hsa-miR-29c-3p; hsa-miR-106a-5p; hsa-miR-93-3p; hsa-miR-17-5p; hsa-miR-9-5p; hsa-miR-16-5p; hsa-miR-15a-5p; hsa-miR-148b-3p; hsa-miR-449a; hsa-miR-197-3p; hsa-miR-155-5p; hsa-miR-132-3p; hsa-miR-…
Pathways (miRWalk)	WP732 Serotonin Receptor 2 and ELK SRF GATA4 signaling	over-represented	0.0412827	16.7645	23	hsa-miR-200b-3p; hsa-miR-101-3p; hsa-miR-23b-3p; hsa-miR-424-5p; hsa-miR-484; hsa-miR-125b-5p; hsa-miR-18a-3p; hsa-miR-1-3p; hsa-miR-93-3p; hsa-miR-7-5p; hsa-miR-331-3p; hsa-miR-324-5p; hsa-miR-324-3p; hsa-miR-423-3p; hsa-miR-497-5p; hsa-miR-1229-3p; hsa-miR-142-3p; hsa-let-7b-5p; hsa-miR-92a-3p; hsa-miR-22-3p; hsa-miR-483-5p; hsa-miR-128-3p; hsa-miR-26b-5p
Pathways (miRWalk)	WP692 Sulfation Biotransformation Reaction	over-represented	0.0420049	6.79641	11	hsa-miR-183-5p; hsa-miR-100-5p; hsa-miR-18a-5p; hsa-miR-18a-3p; hsa-miR-1-3p; hsa-miR-7-5p; hsa-miR-199a-5p; hsa-miR-92b-3p; hsa-let-7b-5p; hsa-miR-744-5p; hsa-miR-26b-5p
Pathways (miRWalk)	WP2035 FSH signaling pathway	over-represented	0.0442672	43.0439	52	hsa-miR-183-5p; hsa-miR-96-5p; hsa-miR-182-5p; hsa-miR-200b-3p; hsa-miR-200a-3p; hsa-miR-205-5p; hsa-miR-141-3p; hsa-miR-210-3p; hsa-miR-28-5p; hsa-miR-23b-3p; hsa-miR-143-3p; hsa-miR-99a-5p; hsa-miR-100-5p; hsa-miR-877-5p; hsa-miR-15b-5p; hsa-miR-125b-5p; hsa-miR-125a-5p; hsa-miR-203a-3p; hsa-miR-18a-3p; hsa-miR-1-3p; hsa-miR-106a-5p; hsa-miR-766-3p; hsa-miR-7-5p; hsa-miR-331-3p; hsa-miR-17-5p; …
Pathways (miRWalk)	hsa00670 One carbon pool by folate	over-represented	0.0449384	19.483	26	hsa-miR-96-5p; hsa-miR-99a-5p; hsa-miR-484; hsa-miR-877-5p; hsa-miR-15b-5p; hsa-miR-125b-5p; hsa-miR-503-5p; hsa-miR-18a-3p; hsa-miR-1-3p; hsa-miR-940; hsa-miR-29c-3p; hsa-miR-93-3p; hsa-miR-106b-5p; hsa-miR-324-5p; hsa-miR-30e-5p; hsa-miR-16-5p; hsa-miR-423-3p; hsa-miR-155-5p; hsa-let-7a-5p; hsa-let-7b-5p; hsa-miR-92a-3p; hsa-miR-744-5p; hsa-miR-26b-5p; hsa-miR-1180-3p; hsa-miR-194-5p; hsa-miR-1…
Pathways (miRWalk)	P05726 2 arachidonoylglycerol biosynthesis	over-represented	0.0453379	4.53094	8	hsa-miR-29a-3p; hsa-miR-1-3p; hsa-miR-148b-3p; hsa-miR-197-3p; hsa-miR-155-5p; hsa-miR-138-5p; hsa-let-7b-5p; hsa-miR-26b-5p
Pathways (miRWalk)	P02772 Pyruvate metabolism	over-represented	0.0456575	20.3892	27	hsa-miR-183-5p; hsa-miR-28-5p; hsa-miR-1301-3p; hsa-miR-484; hsa-miR-125b-5p; hsa-miR-125a-5p; hsa-miR-133a-3p; hsa-miR-10b-5p; hsa-miR-18a-3p; hsa-miR-133b; hsa-miR-766-3p; hsa-miR-93-3p; hsa-miR-221-3p; hsa-miR-324-5p; hsa-miR-769-3p; hsa-miR-324-3p; hsa-miR-423-3p; hsa-miR-1229-3p; hsa-miR-10a-3p; hsa-miR-877-3p; hsa-let-7a-5p; hsa-miR-222-3p; hsa-let-7b-5p; hsa-miR-361-5p; hsa-miR-92a-3p; hsa…
Pathways (miRWalk)	P00022 General transcription by RNA polymerase I	over-represented	0.0459137	11.7804	17	hsa-miR-26a-5p; hsa-miR-424-5p; hsa-miR-484; hsa-miR-191-5p; hsa-miR-18a-3p; hsa-miR-1-3p; hsa-miR-93-5p; hsa-miR-9-5p; hsa-miR-16-5p; hsa-miR-155-5p; hsa-miR-192-5p; hsa-miR-215-5p; hsa-miR-374a-3p; hsa-let-7b-5p; hsa-miR-760; hsa-miR-328-3p; hsa-miR-10a-5p
Pathways (miRWalk)	P05734 Synaptic vesicle trafficking	over-represented	0.0459137	11.7804	17	hsa-miR-100-5p; hsa-miR-3200-3p; hsa-miR-15b-5p; hsa-miR-10b-5p; hsa-miR-1-3p; hsa-miR-146a-5p; hsa-miR-221-3p; hsa-miR-125b-2-3p; hsa-miR-16-5p; hsa-miR-192-5p; hsa-miR-215-5p; hsa-miR-877-3p; hsa-let-7b-5p; hsa-miR-92a-3p; hsa-miR-330-5p; hsa-miR-128-3p; hsa-miR-26b-5p
Pathways (miRWalk)	WP384 Apoptosis Modulation by HSP70	over-represented	0.0459137	21.2954	28	hsa-miR-210-3p; hsa-miR-484; hsa-miR-130b-3p; hsa-miR-15b-5p; hsa-miR-125a-5p; hsa-miR-133a-3p; hsa-miR-1-3p; hsa-miR-106a-5p; hsa-miR-93-3p; hsa-miR-7-5p; hsa-miR-146a-5p; hsa-miR-221-3p; hsa-miR-106b-5p; hsa-miR-9-5p; hsa-miR-16-5p; hsa-miR-15a-5p; hsa-miR-423-3p; hsa-miR-155-5p; hsa-miR-192-5p; hsa-miR-132-3p; hsa-miR-215-5p; hsa-miR-877-3p; hsa-miR-138-5p; hsa-let-7a-5p; hsa-miR-361-5p; hsa-m…
Pathways (miRWalk)	hsa00910 Nitrogen metabolism	over-represented	0.0459137	21.2954	28	hsa-miR-183-5p; hsa-miR-26a-5p; hsa-miR-374b-5p; hsa-miR-99a-5p; hsa-miR-484; hsa-miR-877-5p; hsa-miR-18a-5p; hsa-miR-29a-3p; hsa-miR-1-3p; hsa-miR-93-3p; hsa-miR-7-5p; hsa-miR-17-5p; hsa-miR-9-5p; hsa-miR-16-5p; hsa-miR-937-3p; hsa-miR-1226-3p; hsa-miR-155-5p; hsa-miR-192-5p; hsa-miR-132-3p; hsa-miR-215-5p; hsa-miR-185-5p; hsa-miR-877-3p; hsa-miR-142-3p; hsa-let-7a-5p; hsa-let-7b-5p; hsa-miR-92a…
Pathways (miRWalk)	P00025 Hedgehog signaling pathway	over-represented	0.046952	23.1078	30	hsa-miR-183-5p; hsa-miR-96-5p; hsa-miR-425-5p; hsa-miR-450a-5p; hsa-miR-26a-5p; hsa-miR-1301-3p; hsa-miR-484; hsa-miR-100-5p; hsa-miR-877-5p; hsa-miR-125b-5p; hsa-miR-93-5p; hsa-miR-93-3p; hsa-miR-331-3p; hsa-miR-324-5p; hsa-miR-16-5p; hsa-miR-15a-5p; hsa-miR-769-3p; hsa-miR-324-3p; hsa-miR-204-5p; hsa-miR-148b-3p; hsa-miR-197-3p; hsa-miR-155-5p; hsa-miR-192-5p; hsa-miR-215-5p; hsa-miR-877-3p; hs…
Pathways (miRWalk)	WP167 Eicosanoid Synthesis	over-represented	0.046952	23.1078	30	hsa-miR-101-3p; hsa-miR-23b-3p; hsa-miR-143-3p; hsa-miR-26a-5p; hsa-miR-99a-5p; hsa-miR-1301-3p; hsa-miR-484; hsa-miR-28-3p; hsa-miR-100-5p; hsa-let-7c-5p; hsa-miR-125b-5p; hsa-miR-18a-3p; hsa-miR-766-3p; hsa-miR-17-5p; hsa-miR-16-5p; hsa-miR-199a-5p; hsa-miR-92b-3p; hsa-miR-155-5p; hsa-miR-132-3p; hsa-miR-3934-5p; hsa-let-7a-5p; hsa-let-7b-5p; hsa-miR-361-5p; hsa-miR-760; hsa-miR-92a-3p; hsa-miR…
Pathways (miRWalk)	P04373 5HT1 type receptor mediated signaling pathway	over-represented	0.0472945	24.014	31	hsa-miR-96-5p; hsa-miR-101-3p; hsa-miR-425-5p; hsa-miR-27b-3p; hsa-miR-484; hsa-miR-100-5p; hsa-miR-130b-3p; hsa-miR-1-3p; hsa-miR-93-5p; hsa-miR-29c-3p; hsa-miR-106a-5p; hsa-miR-7-5p; hsa-miR-331-3p; hsa-miR-324-5p; hsa-miR-17-5p; hsa-miR-30e-5p; hsa-miR-16-5p; hsa-miR-769-3p; hsa-miR-148b-3p; hsa-miR-92b-3p; hsa-miR-197-3p; hsa-miR-155-5p; hsa-miR-877-3p; hsa-let-7b-5p; hsa-miR-92a-3p; hsa-miR-…
Pathways (miRWalk)	hsa00330 Arginine and proline metabolism	over-represented	0.0475798	33.0758	41	hsa-miR-183-5p; hsa-miR-26a-5p; hsa-miR-99a-5p; hsa-miR-484; hsa-miR-100-5p; hsa-miR-877-5p; hsa-miR-130b-5p; hsa-miR-29a-3p; hsa-miR-1-3p; hsa-miR-940; hsa-miR-93-3p; hsa-miR-7-5p; hsa-miR-324-5p; hsa-miR-17-5p; hsa-miR-9-5p; hsa-miR-16-5p; hsa-miR-15a-5p; hsa-miR-937-3p; hsa-miR-1226-3p; hsa-miR-324-3p; hsa-miR-23b-5p; hsa-miR-92b-3p; hsa-miR-155-5p; hsa-miR-497-5p; hsa-miR-192-5p; hsa-miR-215-…
Pathways (miRWalk)	P00017 DNA replication	over-represented	0.0478565	27.6387	35	hsa-miR-27b-3p; hsa-miR-484; hsa-miR-100-5p; hsa-miR-877-5p; hsa-miR-18a-5p; hsa-miR-130b-3p; hsa-miR-15b-5p; hsa-miR-1-3p; hsa-miR-93-5p; hsa-miR-93-3p; hsa-miR-7-5p; hsa-miR-331-3p; hsa-miR-221-3p; hsa-miR-324-5p; hsa-miR-17-5p; hsa-miR-9-5p; hsa-miR-16-5p; hsa-miR-15a-5p; hsa-miR-1226-3p; hsa-miR-769-3p; hsa-miR-423-3p; hsa-miR-197-3p; hsa-miR-497-5p; hsa-miR-192-5p; hsa-miR-215-5p; hsa-miR-12…
Pathways (miRWalk)	hsa00051 Fructose and mannose metabolism	over-represented	0.0478565	27.6387	35	hsa-miR-23b-3p; hsa-miR-143-3p; hsa-miR-1301-3p; hsa-miR-145-5p; hsa-miR-484; hsa-miR-877-5p; hsa-miR-15b-5p; hsa-miR-125b-5p; hsa-miR-125a-5p; hsa-miR-195-5p; hsa-miR-10b-5p; hsa-miR-93-5p; hsa-miR-93-3p; hsa-miR-331-3p; hsa-miR-106b-5p; hsa-miR-324-5p; hsa-miR-9-5p; hsa-miR-16-5p; hsa-miR-15a-5p; hsa-miR-1226-3p; hsa-miR-324-3p; hsa-miR-423-3p; hsa-miR-148b-3p; hsa-miR-92b-3p; hsa-miR-197-3p; h…
