# Supplementary material for: Novel miRNA markers for the diagnosis and prognosis of endometrial cancer
Source: J Cell Mol Med. 2020 Mar 9;24(8):4533–46. doi: 10.1111/jcmm.15111 (PMC7176884; doi:10.1111/jcmm.15111)
Supplement: Supplementary file 6 — Table S5 [file JCMM-24-4533-s006.xlsx]

## Sheet: Sheet1
Table S5. Correlation analysis of miRNA–mRNA expression
miRNA	Target gene	miRNA change	Gene change	Method
hsa-miR-24-1-5p	FOXM1	Under expression	Over expression	Validated
hsa-miR-24-1-5p	TMEM183A	Under expression	Over expression	Predicted
hsa-miR-24-1-5p	AK4	Under expression	Over expression	Predicted
hsa-miR-24-1-5p	TMEM144	Under expression	Over expression	Predicted
hsa-miR-24-1-5p	MPZL1	Under expression	Over expression	Predicted
hsa-miR-24-1-5p	RACGAP1	Under expression	Over expression	Validated
hsa-miR-24-1-5p	CDC7	Under expression	Over expression	Predicted
hsa-miR-24-1-5p	RAD18	Under expression	Over expression	Predicted
hsa-miR-24-1-5p	HNRNPU	Under expression	Over expression	Predicted
hsa-miR-24-1-5p	LPGAT1	Under expression	Over expression	Predicted
hsa-miR-183-5p	TAL1	Over expression	Under expression	Predicted
hsa-miR-183-5p	SNPH	Over expression	Under expression	Predicted
hsa-miR-183-5p	MAP3K3	Over expression	Under expression	Validated
hsa-miR-183-5p	SAMD4A	Over expression	Under expression	Predicted
hsa-miR-183-5p	RASGRF2	Over expression	Under expression	Predicted
hsa-miR-183-5p	PKD2	Over expression	Under expression	Predicted
hsa-miR-183-5p	PSD3	Over expression	Under expression	Predicted
hsa-miR-183-5p	RBMS1	Over expression	Under expression	Predicted
hsa-miR-183-5p	PPARA	Over expression	Under expression	Predicted
hsa-miR-183-5p	NFIL3	Over expression	Under expression	Validated
hsa-miR-183-5p	SMAD3	Over expression	Under expression	Predicted
hsa-miR-183-5p	TMEM106A	Over expression	Under expression	Predicted
hsa-miR-183-5p	HLF	Over expression	Under expression	Predicted
hsa-miR-183-5p	ZEB1	Over expression	Under expression	Validated
hsa-miR-183-5p	RAB8B	Over expression	Under expression	Predicted
hsa-miR-183-5p	TXNIP	Over expression	Under expression	Validated
hsa-miR-183-5p	SLC2A3	Over expression	Under expression	Validated
hsa-miR-183-5p	CNNM1	Over expression	Under expression	Predicted
hsa-miR-183-5p	MEF2C	Over expression	Under expression	Predicted
hsa-miR-183-5p	GATA6	Over expression	Under expression	Validated
hsa-miR-183-5p	CHD2	Over expression	Under expression	Predicted
hsa-miR-183-5p	MRVI1	Over expression	Under expression	Predicted
hsa-miR-183-5p	AKAP13	Over expression	Under expression	Validated
hsa-miR-183-5p	CCDC93	Over expression	Under expression	Predicted
hsa-miR-183-5p	MYCBP2	Over expression	Under expression	Validated
hsa-miR-183-5p	FCHO2	Over expression	Under expression	Predicted
hsa-miR-183-5p	LHFPL2	Over expression	Under expression	Predicted
hsa-miR-183-5p	IL6ST	Over expression	Under expression	Predicted
hsa-miR-183-5p	ADARB1	Over expression	Under expression	Predicted
hsa-miR-183-5p	INO80D	Over expression	Under expression	Predicted
hsa-miR-183-5p	CD93	Over expression	Under expression	Predicted
hsa-miR-183-5p	ITGA8	Over expression	Under expression	Validated
hsa-miR-183-5p	JADE2	Over expression	Under expression	Predicted
hsa-miR-183-5p	TMEM245	Over expression	Under expression	Validated
hsa-miR-183-5p	TLE4	Over expression	Under expression	Predicted
hsa-miR-183-5p	RUNX1T1	Over expression	Under expression	Predicted
hsa-miR-183-5p	PLAG1	Over expression	Under expression	Predicted
hsa-miR-183-5p	LDLRAD2	Over expression	Under expression	Predicted
hsa-miR-183-5p	NFKB1	Over expression	Under expression	Predicted
hsa-miR-183-5p	NEK9	Over expression	Under expression	Predicted
hsa-miR-183-5p	ARHGAP6	Over expression	Under expression	Predicted
hsa-miR-183-5p	RAPGEF1	Over expression	Under expression	Predicted
hsa-miR-183-5p	RPS6KA3	Over expression	Under expression	Predicted
hsa-miR-183-5p	CCND2	Over expression	Under expression	Predicted
hsa-miR-183-5p	TIMP3	Over expression	Under expression	Predicted
hsa-miR-183-5p	DGKH	Over expression	Under expression	Predicted
hsa-miR-183-5p	SNX1	Over expression	Under expression	Predicted
hsa-miR-183-5p	TACC1	Over expression	Under expression	Predicted
hsa-miR-183-5p	MBNL1	Over expression	Under expression	Predicted
hsa-miR-183-5p	MASP1	Over expression	Under expression	Predicted
hsa-miR-183-5p	TTC14	Over expression	Under expression	Predicted
hsa-miR-183-5p	FOXO1	Over expression	Under expression	Validated
hsa-miR-183-5p	MTMR6	Over expression	Under expression	Predicted
hsa-miR-183-5p	CCDC50	Over expression	Under expression	Predicted
hsa-miR-183-5p	TBC1D2B	Over expression	Under expression	Predicted
hsa-miR-183-5p	CTDSP1	Over expression	Under expression	Predicted
hsa-miR-183-5p	CRIM1	Over expression	Under expression	Validated
hsa-miR-183-5p	LENG8	Over expression	Under expression	Validated
hsa-miR-183-5p	SH3D19	Over expression	Under expression	Validated
hsa-miR-183-5p	PRKACB	Over expression	Under expression	Predicted
hsa-miR-183-5p	SHISAL1	Over expression	Under expression	Predicted
hsa-miR-183-3p	RNF19A	Over expression	Under expression	Predicted
hsa-miR-183-3p	ANKRD40	Over expression	Under expression	Predicted
hsa-miR-183-3p	TAL1	Over expression	Under expression	Predicted
hsa-miR-183-3p	SLC16A7	Over expression	Under expression	Predicted
hsa-miR-183-3p	CFAP97	Over expression	Under expression	Predicted
hsa-miR-183-3p	FGL2	Over expression	Under expression	Predicted
hsa-miR-183-3p	RIC3	Over expression	Under expression	Predicted
hsa-miR-183-3p	NEDD4	Over expression	Under expression	Predicted
hsa-miR-183-3p	B4GALT6	Over expression	Under expression	Predicted
hsa-miR-183-3p	NIPSNAP3B	Over expression	Under expression	Predicted
hsa-miR-183-3p	NEGR1	Over expression	Under expression	Validated
hsa-miR-183-3p	ZBTB20	Over expression	Under expression	Predicted
hsa-miR-183-3p	CCDC102B	Over expression	Under expression	Predicted
hsa-miR-183-3p	RBMS1	Over expression	Under expression	Predicted
hsa-miR-183-3p	LYRM7	Over expression	Under expression	Predicted
hsa-miR-183-3p	BNC1	Over expression	Under expression	Predicted
hsa-miR-183-3p	DMXL1	Over expression	Under expression	Predicted
hsa-miR-183-3p	SFMBT2	Over expression	Under expression	Predicted
hsa-miR-183-3p	PID1	Over expression	Under expression	Predicted
hsa-miR-183-3p	NOVA1	Over expression	Under expression	Predicted
hsa-miR-183-3p	QKI	Over expression	Under expression	Predicted
hsa-miR-183-3p	KCTD12	Over expression	Under expression	Validated
hsa-miR-183-3p	C1orf21	Over expression	Under expression	Predicted
hsa-miR-183-3p	FRMD3	Over expression	Under expression	Predicted
hsa-miR-183-3p	C20orf194	Over expression	Under expression	Predicted
hsa-miR-183-3p	SMAD4	Over expression	Under expression	Predicted
hsa-miR-183-3p	FAM114A2	Over expression	Under expression	Predicted
hsa-miR-183-3p	MDFIC	Over expression	Under expression	Predicted
hsa-miR-183-3p	CHM	Over expression	Under expression	Predicted
hsa-miR-183-3p	FOXL2NB	Over expression	Under expression	Predicted
hsa-miR-183-3p	KANSL1L	Over expression	Under expression	Predicted
hsa-miR-183-3p	MEF2C	Over expression	Under expression	Predicted
hsa-miR-183-3p	CARD8	Over expression	Under expression	Predicted
hsa-miR-183-3p	LCA5	Over expression	Under expression	Predicted
hsa-miR-183-3p	TMEM170B	Over expression	Under expression	Predicted
hsa-miR-183-3p	CREBL2	Over expression	Under expression	Validated
hsa-miR-183-3p	KMO	Over expression	Under expression	Predicted
hsa-miR-183-3p	LEPR	Over expression	Under expression	Predicted
hsa-miR-183-3p	BCL2	Over expression	Under expression	Predicted
hsa-miR-183-3p	MRE11	Over expression	Under expression	Predicted
hsa-miR-183-3p	TRIQK	Over expression	Under expression	Predicted
hsa-miR-183-3p	TRIM23	Over expression	Under expression	Predicted
hsa-miR-183-3p	CPEB4	Over expression	Under expression	Predicted
hsa-miR-183-3p	NLGN1	Over expression	Under expression	Predicted
hsa-miR-183-3p	SLC8A1	Over expression	Under expression	Predicted
hsa-miR-183-3p	RORA	Over expression	Under expression	Predicted
hsa-miR-183-3p	KCNT2	Over expression	Under expression	Validated
hsa-miR-183-3p	ITM2B	Over expression	Under expression	Predicted
hsa-miR-183-3p	SRSF5	Over expression	Under expression	Predicted
hsa-miR-183-3p	CPEB2	Over expression	Under expression	Predicted
hsa-miR-183-3p	PER3	Over expression	Under expression	Predicted
hsa-miR-183-3p	ATP10D	Over expression	Under expression	Validated
hsa-miR-183-3p	MTM1	Over expression	Under expression	Predicted
hsa-miR-183-3p	FAM241A	Over expression	Under expression	Validated
hsa-miR-183-3p	LDLRAD4	Over expression	Under expression	Predicted
hsa-miR-183-3p	DYNC2H1	Over expression	Under expression	Predicted
hsa-miR-183-3p	ATM	Over expression	Under expression	Predicted
hsa-miR-183-3p	TMCC3	Over expression	Under expression	Predicted
hsa-miR-183-3p	TMTC1	Over expression	Under expression	Predicted
hsa-miR-183-3p	STAM2	Over expression	Under expression	Predicted
hsa-miR-183-3p	PPP1R12B	Over expression	Under expression	Predicted
hsa-miR-183-3p	STXBP4	Over expression	Under expression	Predicted
hsa-miR-183-3p	CCDC152	Over expression	Under expression	Predicted
hsa-miR-183-3p	MCFD2	Over expression	Under expression	Predicted
hsa-miR-183-3p	PTGER3	Over expression	Under expression	Predicted
hsa-miR-183-3p	ZEB2	Over expression	Under expression	Predicted
hsa-miR-183-3p	CLOCK	Over expression	Under expression	Predicted
hsa-miR-183-3p	AMER2	Over expression	Under expression	Predicted
hsa-miR-183-3p	MYOCD	Over expression	Under expression	Predicted
hsa-miR-183-3p	ITPR1	Over expression	Under expression	Predicted
hsa-miR-183-3p	ZNF25	Over expression	Under expression	Predicted
hsa-miR-183-3p	RICTOR	Over expression	Under expression	Predicted
hsa-miR-183-3p	ANO5	Over expression	Under expression	Predicted
hsa-miR-183-3p	PTGFR	Over expression	Under expression	Predicted
hsa-miR-183-3p	STARD13	Over expression	Under expression	Validated
hsa-miR-183-3p	LIFR	Over expression	Under expression	Predicted
hsa-miR-183-3p	PHC3	Over expression	Under expression	Predicted
hsa-miR-183-3p	DZIP1	Over expression	Under expression	Predicted
hsa-miR-183-3p	ABCG2	Over expression	Under expression	Predicted
hsa-miR-183-3p	DGKH	Over expression	Under expression	Validated
hsa-miR-183-3p	ZNF781	Over expression	Under expression	Predicted
hsa-miR-183-3p	ANTXR2	Over expression	Under expression	Predicted
hsa-miR-183-3p	RFXAP	Over expression	Under expression	Predicted
hsa-miR-183-3p	MTMR6	Over expression	Under expression	Predicted
hsa-miR-183-3p	ZNF641	Over expression	Under expression	Predicted
hsa-miR-183-3p	CCDC50	Over expression	Under expression	Predicted
hsa-miR-183-3p	WDR35	Over expression	Under expression	Predicted
hsa-miR-183-3p	PPP1R16B	Over expression	Under expression	Predicted
hsa-miR-183-3p	TVP23A	Over expression	Under expression	Predicted
hsa-miR-183-3p	PDK4	Over expression	Under expression	Predicted
hsa-miR-183-3p	PABPC5	Over expression	Under expression	Predicted
hsa-miR-183-3p	MBLAC2	Over expression	Under expression	Predicted
hsa-miR-429	ANKRD44	Over expression	Under expression	Predicted
hsa-miR-429	BICD2	Over expression	Under expression	Predicted
hsa-miR-429	PDPR	Over expression	Under expression	Predicted
hsa-miR-429	RUSC2	Over expression	Under expression	Predicted
hsa-miR-429	MTMR9	Over expression	Under expression	Predicted
hsa-miR-429	MARCH8	Over expression	Under expression	Predicted
hsa-miR-429	GPX8	Over expression	Under expression	Validated
hsa-miR-429	CFL2	Over expression	Under expression	Predicted
hsa-miR-429	GATA4	Over expression	Under expression	Predicted
hsa-miR-429	AFF3	Over expression	Under expression	Predicted
hsa-miR-429	PPM1F	Over expression	Under expression	Predicted
hsa-miR-429	NEGR1	Over expression	Under expression	Predicted
hsa-miR-429	PKD2	Over expression	Under expression	Predicted
hsa-miR-429	DTNA	Over expression	Under expression	Predicted
hsa-miR-429	NCAM1	Over expression	Under expression	Predicted
hsa-miR-429	LPIN1	Over expression	Under expression	Predicted
hsa-miR-429	DENND5B	Over expression	Under expression	Validated
hsa-miR-429	GPRASP2	Over expression	Under expression	Predicted
hsa-miR-429	NOVA1	Over expression	Under expression	Predicted
hsa-miR-429	QKI	Over expression	Under expression	Validated
hsa-miR-429	C22orf39	Over expression	Under expression	Predicted
hsa-miR-429	CRKL	Over expression	Under expression	Predicted
hsa-miR-429	NAP1L1	Over expression	Under expression	Predicted
hsa-miR-429	HLF	Over expression	Under expression	Predicted
hsa-miR-429	ZEB1	Over expression	Under expression	Validated
hsa-miR-429	PJA2	Over expression	Under expression	Predicted
hsa-miR-429	RAB8B	Over expression	Under expression	Predicted
hsa-miR-429	ZNF483	Over expression	Under expression	Predicted
hsa-miR-429	MSN	Over expression	Under expression	Predicted
hsa-miR-429	KIAA0355	Over expression	Under expression	Predicted
hsa-miR-429	PRTG	Over expression	Under expression	Predicted
hsa-miR-429	DACT1	Over expression	Under expression	Predicted
hsa-miR-429	KCTD15	Over expression	Under expression	Predicted
hsa-miR-429	GATA6	Over expression	Under expression	Validated
hsa-miR-429	WIPF1	Over expression	Under expression	Predicted
hsa-miR-429	TMEM170B	Over expression	Under expression	Predicted
hsa-miR-429	CBL	Over expression	Under expression	Predicted
hsa-miR-429	LEPR	Over expression	Under expression	Predicted
hsa-miR-429	USP27X	Over expression	Under expression	Predicted
hsa-miR-429	BCL2	Over expression	Under expression	Validated
hsa-miR-429	CLIP2	Over expression	Under expression	Predicted
hsa-miR-429	CHRDL1	Over expression	Under expression	Predicted
hsa-miR-429	CORO1C	Over expression	Under expression	Predicted
hsa-miR-429	ZNF181	Over expression	Under expression	Predicted
hsa-miR-429	OSTM1	Over expression	Under expression	Predicted
hsa-miR-429	SLC35B4	Over expression	Under expression	Predicted
hsa-miR-429	ZNF532	Over expression	Under expression	Predicted
hsa-miR-429	ATP11C	Over expression	Under expression	Predicted
hsa-miR-429	RGL1	Over expression	Under expression	Predicted
hsa-miR-429	KLF9	Over expression	Under expression	Predicted
hsa-miR-429	SYDE1	Over expression	Under expression	Predicted
hsa-miR-429	ANKRD33B	Over expression	Under expression	Validated
hsa-miR-429	GLI3	Over expression	Under expression	Predicted
hsa-miR-429	CYP1B1	Over expression	Under expression	Predicted
hsa-miR-429	PIP4K2B	Over expression	Under expression	Predicted
hsa-miR-429	TRANK1	Over expression	Under expression	Predicted
hsa-miR-429	AKAP2	Over expression	Under expression	Predicted
hsa-miR-429	NDN	Over expression	Under expression	Predicted
hsa-miR-429	DENND5A	Over expression	Under expression	Predicted
hsa-miR-429	ARHGAP20	Over expression	Under expression	Predicted
hsa-miR-429	SGTB	Over expression	Under expression	Predicted
hsa-miR-429	LPAR1	Over expression	Under expression	Predicted
hsa-miR-429	ZCCHC24	Over expression	Under expression	Predicted
hsa-miR-429	GIT2	Over expression	Under expression	Predicted
hsa-miR-429	LRP1	Over expression	Under expression	Predicted
hsa-miR-429	SLC25A30	Over expression	Under expression	Predicted
hsa-miR-429	RIMS3	Over expression	Under expression	Predicted
hsa-miR-429	PCNX1	Over expression	Under expression	Predicted
hsa-miR-429	RIC1	Over expression	Under expression	Predicted
hsa-miR-429	NAP1L5	Over expression	Under expression	Predicted
hsa-miR-429	ETS1	Over expression	Under expression	Predicted
hsa-miR-429	CPED1	Over expression	Under expression	Predicted
hsa-miR-429	KATNAL1	Over expression	Under expression	Predicted
hsa-miR-429	MCFD2	Over expression	Under expression	Predicted
hsa-miR-429	SUSD5	Over expression	Under expression	Predicted
hsa-miR-429	MAPK7	Over expression	Under expression	Validated
hsa-miR-429	ZEB2	Over expression	Under expression	Validated
hsa-miR-429	NCS1	Over expression	Under expression	Predicted
hsa-miR-429	SNAP25	Over expression	Under expression	Predicted
hsa-miR-429	S100PBP	Over expression	Under expression	Predicted
hsa-miR-429	ITPR1	Over expression	Under expression	Predicted
hsa-miR-429	ANO5	Over expression	Under expression	Predicted
hsa-miR-429	C17orf51	Over expression	Under expression	Predicted
hsa-miR-429	RASSF2	Over expression	Under expression	Validated
hsa-miR-429	SLC6A1	Over expression	Under expression	Predicted
hsa-miR-429	DZIP1	Over expression	Under expression	Predicted
hsa-miR-429	BNC2	Over expression	Under expression	Predicted
hsa-miR-429	FLI1	Over expression	Under expression	Predicted
hsa-miR-429	JCAD	Over expression	Under expression	Predicted
hsa-miR-429	TACC1	Over expression	Under expression	Predicted
hsa-miR-429	ST3GAL2	Over expression	Under expression	Predicted
hsa-miR-429	PHF21B	Over expression	Under expression	Predicted
hsa-miR-429	ZYG11B	Over expression	Under expression	Predicted
hsa-miR-429	SRF	Over expression	Under expression	Predicted
hsa-miR-429	SEC23A	Over expression	Under expression	Validated
hsa-miR-429	FAT3	Over expression	Under expression	Predicted
hsa-miR-429	B4GAT1	Over expression	Under expression	Predicted
hsa-miR-429	LHFPL6	Over expression	Under expression	Predicted
hsa-miR-429	MTMR6	Over expression	Under expression	Predicted
hsa-miR-429	MYO5A	Over expression	Under expression	Predicted
hsa-miR-429	PRKCB	Over expression	Under expression	Predicted
hsa-miR-429	RBFOX3	Over expression	Under expression	Predicted
hsa-miR-429	YPEL2	Over expression	Under expression	Predicted
hsa-miR-429	DOCK4	Over expression	Under expression	Predicted
hsa-miR-429	S1PR3	Over expression	Under expression	Predicted
hsa-miR-429	DCX	Over expression	Under expression	Predicted
hsa-miR-429	FHL1	Over expression	Under expression	Predicted
hsa-miR-429	TIMP2	Over expression	Under expression	Validated
hsa-miR-429	VASH1	Over expression	Under expression	Predicted
hsa-miR-429	ABCD2	Over expression	Under expression	Predicted
hsa-miR-429	PRKACB	Over expression	Under expression	Predicted
hsa-miR-200b-3p	ANKRD44	Over expression	Under expression	Predicted
hsa-miR-200b-3p	NFASC	Over expression	Under expression	Predicted
hsa-miR-200b-3p	PDPR	Over expression	Under expression	Predicted
hsa-miR-200b-3p	FREM1	Over expression	Under expression	Predicted
hsa-miR-200b-3p	HEG1	Over expression	Under expression	Predicted
hsa-miR-200b-3p	VGLL3	Over expression	Under expression	Predicted
hsa-miR-200b-3p	MTMR9	Over expression	Under expression	Predicted
hsa-miR-200b-3p	CFL2	Over expression	Under expression	Predicted
hsa-miR-200b-3p	GATA4	Over expression	Under expression	Validated
hsa-miR-200b-3p	AFF3	Over expression	Under expression	Predicted
hsa-miR-200b-3p	PPM1F	Over expression	Under expression	Predicted
hsa-miR-200b-3p	FERMT2	Over expression	Under expression	Validated
hsa-miR-200b-3p	PKD2	Over expression	Under expression	Predicted
hsa-miR-200b-3p	DTNA	Over expression	Under expression	Predicted
hsa-miR-200b-3p	LPIN1	Over expression	Under expression	Predicted
hsa-miR-200b-3p	CUX1	Over expression	Under expression	Predicted
hsa-miR-200b-3p	DENND5B	Over expression	Under expression	Validated
hsa-miR-200b-3p	NOVA1	Over expression	Under expression	Predicted
hsa-miR-200b-3p	QKI	Over expression	Under expression	Validated
hsa-miR-200b-3p	C22orf39	Over expression	Under expression	Predicted
hsa-miR-200b-3p	CRKL	Over expression	Under expression	Predicted
hsa-miR-200b-3p	SHE	Over expression	Under expression	Predicted
hsa-miR-200b-3p	HLF	Over expression	Under expression	Predicted
hsa-miR-200b-3p	ZEB1	Over expression	Under expression	Validated
hsa-miR-200b-3p	RAB8B	Over expression	Under expression	Predicted
hsa-miR-200b-3p	ZNF483	Over expression	Under expression	Predicted
hsa-miR-200b-3p	USP31	Over expression	Under expression	Predicted
hsa-miR-200b-3p	MSN	Over expression	Under expression	Validated
hsa-miR-200b-3p	PRTG	Over expression	Under expression	Predicted
hsa-miR-200b-3p	GATA6	Over expression	Under expression	Validated
hsa-miR-200b-3p	WIPF1	Over expression	Under expression	Predicted
hsa-miR-200b-3p	TMEM170B	Over expression	Under expression	Predicted
hsa-miR-200b-3p	CBL	Over expression	Under expression	Predicted
hsa-miR-200b-3p	LEPR	Over expression	Under expression	Predicted
hsa-miR-200b-3p	USP27X	Over expression	Under expression	Predicted
hsa-miR-200b-3p	BMPER	Over expression	Under expression	Predicted
hsa-miR-200b-3p	CLIP2	Over expression	Under expression	Predicted
hsa-miR-200b-3p	CHRDL1	Over expression	Under expression	Predicted
hsa-miR-200b-3p	C11orf87	Over expression	Under expression	Predicted
hsa-miR-200b-3p	PLCL1	Over expression	Under expression	Predicted
hsa-miR-200b-3p	CORO1C	Over expression	Under expression	Predicted
hsa-miR-200b-3p	CYYR1	Over expression	Under expression	Predicted
hsa-miR-200b-3p	OSTM1	Over expression	Under expression	Predicted
hsa-miR-200b-3p	ABCC9	Over expression	Under expression	Predicted
hsa-miR-200b-3p	CLASP1	Over expression	Under expression	Predicted
hsa-miR-200b-3p	SLC35B4	Over expression	Under expression	Predicted
hsa-miR-200b-3p	HDAC4	Over expression	Under expression	Predicted
hsa-miR-200b-3p	ZNF532	Over expression	Under expression	Predicted
hsa-miR-200b-3p	ATP11C	Over expression	Under expression	Predicted
hsa-miR-200b-3p	TCF7L2	Over expression	Under expression	Validated
hsa-miR-200b-3p	KLF9	Over expression	Under expression	Predicted
hsa-miR-200b-3p	SYDE1	Over expression	Under expression	Predicted
hsa-miR-200b-3p	ANKRD33B	Over expression	Under expression	Validated
hsa-miR-200b-3p	GLI3	Over expression	Under expression	Predicted
hsa-miR-200b-3p	CYP1B1	Over expression	Under expression	Predicted
hsa-miR-200b-3p	MYLK	Over expression	Under expression	Predicted
hsa-miR-200b-3p	PIP4K2B	Over expression	Under expression	Predicted
hsa-miR-200b-3p	TRANK1	Over expression	Under expression	Predicted
hsa-miR-200b-3p	AKAP2	Over expression	Under expression	Predicted
hsa-miR-200b-3p	NDN	Over expression	Under expression	Predicted
hsa-miR-200b-3p	DENND5A	Over expression	Under expression	Predicted
hsa-miR-200b-3p	SGTB	Over expression	Under expression	Predicted
hsa-miR-200b-3p	FZD4	Over expression	Under expression	Predicted
hsa-miR-200b-3p	FGF2	Over expression	Under expression	Predicted
hsa-miR-200b-3p	ZCCHC24	Over expression	Under expression	Predicted
hsa-miR-200b-3p	GIT2	Over expression	Under expression	Predicted
hsa-miR-200b-3p	PCNX1	Over expression	Under expression	Predicted
hsa-miR-200b-3p	ETS1	Over expression	Under expression	Validated
hsa-miR-200b-3p	C11orf95	Over expression	Under expression	Predicted
hsa-miR-200b-3p	CPED1	Over expression	Under expression	Predicted
hsa-miR-200b-3p	PPP1R12B	Over expression	Under expression	Predicted
hsa-miR-200b-3p	PTGER3	Over expression	Under expression	Predicted
hsa-miR-200b-3p	MAPK7	Over expression	Under expression	Validated
hsa-miR-200b-3p	ZEB2	Over expression	Under expression	Validated
hsa-miR-200b-3p	SNAP25	Over expression	Under expression	Predicted
hsa-miR-200b-3p	JAZF1	Over expression	Under expression	Predicted
hsa-miR-200b-3p	S100PBP	Over expression	Under expression	Predicted
hsa-miR-200b-3p	DIXDC1	Over expression	Under expression	Predicted
hsa-miR-200b-3p	MAMDC2	Over expression	Under expression	Predicted
hsa-miR-200b-3p	ITPR1	Over expression	Under expression	Predicted
hsa-miR-200b-3p	ANO5	Over expression	Under expression	Predicted
hsa-miR-200b-3p	RASSF2	Over expression	Under expression	Validated
hsa-miR-200b-3p	DZIP1	Over expression	Under expression	Predicted
hsa-miR-200b-3p	BNC2	Over expression	Under expression	Predicted
hsa-miR-200b-3p	ADH1B	Over expression	Under expression	Predicted
hsa-miR-200b-3p	FLI1	Over expression	Under expression	Predicted
hsa-miR-200b-3p	TACC1	Over expression	Under expression	Predicted
hsa-miR-200b-3p	ST3GAL2	Over expression	Under expression	Predicted
hsa-miR-200b-3p	PHF21B	Over expression	Under expression	Predicted
hsa-miR-200b-3p	SRF	Over expression	Under expression	Predicted
hsa-miR-200b-3p	TJAP1	Over expression	Under expression	Validated
hsa-miR-200b-3p	SEC23A	Over expression	Under expression	Validated
hsa-miR-200b-3p	FAT3	Over expression	Under expression	Predicted
hsa-miR-200b-3p	ABI2	Over expression	Under expression	Validated
hsa-miR-200b-3p	B4GAT1	Over expression	Under expression	Predicted
hsa-miR-200b-3p	LHFPL6	Over expression	Under expression	Predicted
hsa-miR-200b-3p	MYO5A	Over expression	Under expression	Predicted
hsa-miR-200b-3p	GDAP1	Over expression	Under expression	Predicted
hsa-miR-200b-3p	PRKCB	Over expression	Under expression	Predicted
hsa-miR-200b-3p	MPRIP	Over expression	Under expression	Predicted
hsa-miR-200b-3p	RBFOX3	Over expression	Under expression	Predicted
hsa-miR-200b-3p	RASSF8	Over expression	Under expression	Validated
hsa-miR-200b-3p	DOCK4	Over expression	Under expression	Predicted
hsa-miR-200b-3p	DCX	Over expression	Under expression	Predicted
hsa-miR-200b-3p	FHL1	Over expression	Under expression	Predicted
hsa-miR-200b-3p	TIMP2	Over expression	Under expression	Predicted
hsa-miR-200b-3p	SH3PXD2A	Over expression	Under expression	Predicted
hsa-miR-200b-3p	ABCD2	Over expression	Under expression	Predicted
hsa-miR-200b-3p	PRKACB	Over expression	Under expression	Predicted
hsa-miR-542-3p	RNF114	Under expression	Over expression	Predicted
hsa-miR-542-3p	HUS1	Under expression	Over expression	Predicted
hsa-miR-542-3p	RALGPS1	Under expression	Over expression	Predicted
hsa-miR-542-3p	SPRR1A	Under expression	Over expression	Predicted
hsa-miR-542-3p	ALDH3B2	Under expression	Over expression	Predicted
hsa-miR-542-3p	MTMR1	Under expression	Over expression	Predicted
hsa-miR-542-3p	TMEM33	Under expression	Over expression	Predicted
hsa-miR-542-3p	SMARCD2	Under expression	Over expression	Predicted
hsa-miR-542-3p	LPCAT1	Under expression	Over expression	Validated
hsa-miR-542-3p	DDR1	Under expression	Over expression	Predicted
hsa-miR-542-3p	XDH	Under expression	Over expression	Predicted
hsa-miR-542-3p	TUFT1	Under expression	Over expression	Validated
hsa-miR-542-3p	STK35	Under expression	Over expression	Predicted
hsa-miR-542-3p	PKP1	Under expression	Over expression	Predicted
hsa-miR-542-3p	RAB3D	Under expression	Over expression	Validated
hsa-miR-542-3p	TPM3	Under expression	Over expression	Predicted
hsa-miR-542-3p	HNRNPU	Under expression	Over expression	Predicted
hsa-miR-542-3p	ZNF695	Under expression	Over expression	Validated
hsa-miR-542-3p	AIFM2	Under expression	Over expression	Predicted
hsa-miR-542-3p	PSME3	Under expression	Over expression	Predicted
hsa-miR-542-3p	MAP7D2	Under expression	Over expression	Predicted
hsa-miR-542-3p	UHMK1	Under expression	Over expression	Predicted
hsa-miR-542-3p	RIT1	Under expression	Over expression	Predicted
hsa-miR-542-3p	VIPR1	Under expression	Over expression	Predicted
hsa-miR-542-3p	SRP9	Under expression	Over expression	Predicted
hsa-miR-374b-5p	ETV6	Under expression	Over expression	Predicted
hsa-miR-374b-5p	CHMP4C	Under expression	Over expression	Predicted
hsa-miR-374b-5p	CCSAP	Under expression	Over expression	Predicted
hsa-miR-374b-5p	BRIP1	Under expression	Over expression	Predicted
hsa-miR-374b-5p	ESRRG	Under expression	Over expression	Predicted
hsa-miR-374b-5p	GALNT7	Under expression	Over expression	Validated
hsa-miR-374b-5p	SPC25	Under expression	Over expression	Validated
hsa-miR-374b-5p	LDHA	Under expression	Over expression	Predicted
hsa-miR-374b-5p	KIF20A	Under expression	Over expression	Predicted
hsa-miR-374b-5p	CENPK	Under expression	Over expression	Validated
hsa-miR-374b-5p	CA2	Under expression	Over expression	Predicted
hsa-miR-374b-5p	NEK2	Under expression	Over expression	Predicted
hsa-miR-374b-5p	YEATS4	Under expression	Over expression	Validated
hsa-miR-374b-5p	CYP4F11	Under expression	Over expression	Validated
hsa-miR-374b-5p	POLR3G	Under expression	Over expression	Predicted
hsa-miR-374b-5p	RTKN2	Under expression	Over expression	Predicted
hsa-miR-374b-5p	HNF4G	Under expression	Over expression	Predicted
hsa-miR-374b-5p	RAD18	Under expression	Over expression	Predicted
hsa-miR-374b-5p	ARFGEF3	Under expression	Over expression	Predicted
hsa-miR-374b-5p	ESCO2	Under expression	Over expression	Predicted
hsa-miR-374b-5p	NCAPG	Under expression	Over expression	Predicted
hsa-miR-374b-5p	UBAP2L	Under expression	Over expression	Predicted
hsa-miR-374b-5p	FGF18	Under expression	Over expression	Predicted
hsa-miR-374b-5p	TPD52	Under expression	Over expression	Predicted
hsa-miR-374b-5p	FAM222B	Under expression	Over expression	Predicted
hsa-miR-374b-5p	SLC35D3	Under expression	Over expression	Predicted
hsa-miR-374b-5p	LIN9	Under expression	Over expression	Predicted
hsa-miR-374b-5p	MBD2	Under expression	Over expression	Predicted
hsa-miR-374b-5p	CDK1	Under expression	Over expression	Predicted
hsa-miR-374b-5p	UHMK1	Under expression	Over expression	Predicted
hsa-miR-374b-5p	MRPL19	Under expression	Over expression	Validated
hsa-miR-374b-5p	ENSA	Under expression	Over expression	Predicted
hsa-miR-374b-5p	IPMK	Under expression	Over expression	Predicted
hsa-miR-1307-3p	VSTM4	Over expression	Under expression	Validated
hsa-miR-1307-3p	GPER1	Over expression	Under expression	Predicted
hsa-miR-1307-3p	ZNF333	Over expression	Under expression	Validated
hsa-miR-1307-3p	C3orf70	Over expression	Under expression	Predicted
hsa-miR-1307-3p	ABCB5	Over expression	Under expression	Validated
hsa-miR-1307-3p	STAT5A	Over expression	Under expression	Predicted
hsa-miR-1307-3p	CRISPLD2	Over expression	Under expression	Validated
hsa-miR-1307-3p	GATA6	Over expression	Under expression	Validated
hsa-miR-1307-3p	PPP5D1	Over expression	Under expression	Validated
hsa-miR-1307-3p	PDLIM3	Over expression	Under expression	Validated
hsa-miR-1307-3p	H6PD	Over expression	Under expression	Predicted
hsa-miR-1307-3p	KIAA1614	Over expression	Under expression	Validated
hsa-miR-1307-3p	TRMT10B	Over expression	Under expression	Validated
hsa-miR-1307-3p	HEYL	Over expression	Under expression	Validated
hsa-miR-1307-3p	THBS2	Over expression	Under expression	Validated
hsa-miR-1307-3p	IL6R	Over expression	Under expression	Validated
hsa-miR-1307-3p	SMYD4	Over expression	Under expression	Validated
hsa-miR-1307-3p	C16orf45	Over expression	Under expression	Validated
hsa-miR-1307-3p	GNE	Over expression	Under expression	Validated
hsa-miR-1307-3p	LRIG2	Over expression	Under expression	Validated
hsa-miR-152-3p	CADM1	Under expression	Over expression	Predicted
hsa-miR-152-3p	SPRY3	Under expression	Over expression	Predicted
hsa-miR-152-3p	DHX15	Under expression	Over expression	Predicted
hsa-miR-152-3p	STX6	Under expression	Over expression	Validated
hsa-miR-152-3p	CELSR1	Under expression	Over expression	Predicted
hsa-miR-152-3p	TRPS1	Under expression	Over expression	Predicted
hsa-miR-152-3p	DSC2	Under expression	Over expression	Predicted
hsa-miR-152-3p	ABCD3	Under expression	Over expression	Predicted
hsa-miR-152-3p	FZD6	Under expression	Over expression	Predicted
hsa-miR-152-3p	ZDHHC6	Under expression	Over expression	Validated
hsa-miR-152-3p	FNBP1L	Under expression	Over expression	Predicted
hsa-miR-152-3p	PPP2R1B	Under expression	Over expression	Predicted
hsa-miR-152-3p	SRSF2	Under expression	Over expression	Predicted
hsa-miR-152-3p	ERBB3	Under expression	Over expression	Predicted
hsa-miR-152-3p	ARFGEF3	Under expression	Over expression	Predicted
hsa-miR-152-3p	CORO2A	Under expression	Over expression	Predicted
hsa-miR-152-3p	LRRC8B	Under expression	Over expression	Predicted
hsa-miR-152-3p	ZNF587	Under expression	Over expression	Predicted
hsa-miR-152-3p	TPM3	Under expression	Over expression	Predicted
hsa-miR-152-3p	PTCD3	Under expression	Over expression	Predicted
hsa-miR-152-3p	CHD7	Under expression	Over expression	Predicted
hsa-miR-152-3p	RCC2	Under expression	Over expression	Validated
hsa-miR-152-3p	BMPR1B	Under expression	Over expression	Predicted
hsa-miR-152-3p	PDIA3	Under expression	Over expression	Predicted
