# Supplementary material for: Novel miRNA markers for the diagnosis and prognosis of endometrial cancer
Source: J Cell Mol Med. 2020 Mar 9;24(8):4533–46. doi: 10.1111/jcmm.15111 (PMC7176884; doi:10.1111/jcmm.15111)
Supplement: Supplementary file 7 — Table S6 [file JCMM-24-4533-s007.xlsx]

## Sheet: 375_kegg_p0.05
Table S6. KEGG pathway enrichment analysis of 375 target genes regulated by miRNA diagnostic markers
ID	Description	GeneRatio	BgRatio	P value	GeneID	Count
hsa04218	Cellular senescence	13/150	160/7471	1.77378e-05	286826/894/2308/2626/2305/2113/983/4361/3708/472/4790/4088/3364	13
hsa04070	Phosphatidylinositol signaling system	8/150	99/7471	0.00080137	4534/9107/160851/3708/8396/253430/5579/8776	8
hsa02010	ABC transporters	5/150	44/7471	0.00176346	225/5825/9429/10060/340273	5
hsa05205	Proteoglycans in cancer	11/150	201/7471	0.00231456	867/2247/8323/8322/5567/4478/3708/5579/2065/7078/4660	11
hsa04010	MAPK signaling pathway	14/150	295/7471	0.00233938	6722/2247/4215/4208/5567/5598/6197/5924/8817/100506012/5579/2065/4790/1399	14
hsa04810	Regulation of actin cytoskeleton	11/150	213/7471	0.00362507	4638/2247/1902/8516/4478/8817/10152/8396/4660/1073/1399	11
hsa04933	AGE-RAGE signaling pathway in diabetic complications	7/150	99/7471	0.00364327	2308/4089/6776/5579/4790/4088/596	7
hsa05220	Chronic myeloid leukemia	6/150	76/7471	0.00408007	867/4089/6776/4790/4088/1399	6
hsa04630	JAK-STAT signaling pathway	9/150	162/7471	0.00519399	894/3953/10254/3570/3977/2273/6776/3572/596	9
hsa04659	Th17 cell differentiation	7/150	107/7471	0.00558889	3570/6095/4089/6776/3572/4790/4088	7
hsa04371	Apelin signaling pathway	8/150	137/7471	0.00617945	9759/4638/4208/6546/5567/3708/4089/4088	8
hsa04550	Signaling pathways regulating pluripotency of stem cells	8/150	139/7471	0.00673129	2247/8323/8322/3977/4089/3572/658/4088	8
hsa05206	MicroRNAs in cancer	13/150	299/7471	0.00694817	9759/894/6935/1545/5598/472/5579/9839/2065/7078/4790/1399/596	13
hsa04540	Gap junction	6/150	88/7471	0.00831616	1902/983/5567/5598/3708/5579	6
hsa04722	Neurotrophin signaling pathway	7/150	119/7471	0.0098457	4215/2889/5598/6197/4790/1399/596	7
hsa04310	Wnt signaling pathway	8/150	149/7471	0.0100692	6934/894/8323/8322/5567/4089/5579/4088	8
hsa05226	Gastric cancer	8/150	149/7471	0.0100692	6934/2247/8323/8322/8817/4089/4088/596	8
hsa04390	Hippo signaling pathway	8/150	154/7471	0.0121393	6934/5519/894/8323/8322/4089/658/4088	8
hsa05202	Transcriptional misregulation in cancer	9/150	186/7471	0.0123808	894/2308/6935/4208/2313/472/862/4790/2120	9
hsa05166	Human T-cell leukemia virus 1 infection	10/150	219/7471	0.0125408	6722/894/4215/2113/5567/4089/6776/472/4790/4088	10
hsa04114	Oocyte meiosis	7/150	125/7471	0.012695	132864/5519/983/5567/6197/3708/80315	7
hsa04340	Hedgehog signaling pathway	4/150	47/7471	0.0142639	2737/894/5567/596	4
hsa04115	p53 signaling pathway	5/150	72/7471	0.0145292	894/84883/983/472/596	5
hsa00562	Inositol phosphate metabolism	5/150	74/7471	0.0162058	4534/9107/8396/253430/8776	5
hsa04971	Gastric acid secretion	5/150	75/7471	0.0170905	4638/5567/3708/5579/760	5
hsa04510	Focal adhesion	9/150	199/7471	0.0185213	4638/894/7058/8516/2889/5579/4660/1399/596	9
hsa04928	Parathyroid hormone synthesis, secretion and action	6/150	106/7471	0.0195494	11214/4208/5567/3708/5579/596	6
hsa01521	EGFR tyrosine kinase inhibitor resistance	5/150	79/7471	0.0209487	2247/3570/5579/2065/596	5
hsa04710	Circadian rhythm	3/150	31/7471	0.0236441	8863/9575/6095	3
hsa04514	Cell adhesion molecules (CAMs)	7/150	144/7471	0.0255971	257194/4684/8516/22871/23114/23705/9019	7
hsa05170	Human immunodeficiency virus 1 infection	9/150	212/7471	0.0266332	983/3708/2923/472/5579/4790/1073/1399/596	9
hsa04012	ErbB signaling pathway	5/150	85/7471	0.0277353	867/6776/5579/2065/1399	5
hsa04921	Oxytocin signaling pathway	7/150	152/7471	0.0330493	4638/4208/5567/5598/3708/5579/4660	7
hsa05165	Human papillomavirus infection	12/150	330/7471	0.0332146	6934/5519/894/2308/7058/8323/8516/26508/8322/5567/472/4790	12
hsa04020	Calcium signaling pathway	8/150	186/7471	0.0333727	4638/6546/5567/3708/5579/5737/5733/2065	8
hsa04270	Vascular smooth muscle contraction	6/150	121/7471	0.0345865	4638/10335/5567/3708/5579/4660	6
hsa05163	Human cytomegalovirus infection	9/150	225/7471	0.0369945	11214/3570/5567/3708/2923/5579/5733/4790/1399	9
hsa05217	Basal cell carcinoma	4/150	63/7471	0.0373102	6934/2737/8323/8322	4
hsa04110	Cell cycle	6/150	124/7471	0.0382958	894/983/8317/4089/472/4088	6
hsa04912	GnRH signaling pathway	5/150	93/7471	0.0387521	4215/5567/5598/3708/5579	5
hsa05221	Acute myeloid leukemia	4/150	66/7471	0.0431355	6934/6776/862/4790	4
hsa05215	Prostate cancer	5/150	97/7471	0.0451351	6934/2308/6935/4790/596	5
hsa04720	Long-term potentiation	4/150	67/7471	0.0451849	5567/6197/3708/5579	4
hsa04022	cGMP-PKG signaling pathway	7/150	163/7471	0.0454827	4638/6722/2626/4208/10335/6546/3708	7
hsa03440	Homologous recombination	3/150	41/7471	0.0485483	83990/4361/472	3
hsa04914	Progesterone-mediated oocyte maturation	5/150	99/7471	0.0485491	132864/983/5567/6197/80315	5
hsa05203	Viral carcinogenesis	8/150	201/7471	0.0490214	9759/6722/894/983/5567/6776/3572/4790	8
