# Supplementary material for: Novel miRNA markers for the diagnosis and prognosis of endometrial cancer
Source: J Cell Mol Med. 2020 Mar 9;24(8):4533–46. doi: 10.1111/jcmm.15111 (PMC7176884; doi:10.1111/jcmm.15111)
Supplement: Supplementary file 8 — Table S7 [file JCMM-24-4533-s008.xlsx]

## Sheet: Sheet1
Table S7. Univariate Cox regression analysis for 417 differentially expressed miRNAs
miRNA	P value
hsa-miR-106a-5p	0.000630094
hsa-miR-1247-3p	0.00095415
hsa-miR-15b-5p	0.0013298
hsa-miR-3170	0.00153319
hsa-miR-361-5p	0.00162837
hsa-miR-940	0.00188879
hsa-miR-199b-5p	0.00291414
hsa-miR-455-3p	0.00562398
hsa-miR-125a-5p	0.00720864
hsa-miR-15b-3p	0.00812095
hsa-miR-106b-5p	0.0114132
hsa-miR-455-5p	0.013345
hsa-miR-9-3p	0.0150965
hsa-miR-425-3p	0.0159571
hsa-miR-29a-5p	0.0182664
hsa-miR-301a-3p	0.020197
hsa-miR-363-3p	0.0225287
hsa-miR-7706	0.0227487
hsa-miR-197-3p	0.0273971
hsa-miR-128-3p	0.0293572
hsa-miR-96-5p	0.0295906
hsa-miR-675-3p	0.0302763
hsa-miR-483-3p	0.0307808
hsa-miR-107	0.0319467
hsa-miR-29a-3p	0.0323272
hsa-miR-23c	0.032598
hsa-miR-29b-1-5p	0.0334286
hsa-miR-223-3p	0.0347548
hsa-miR-18b-3p	0.0350607
hsa-miR-192-5p	0.0368229
hsa-miR-20b-5p	0.0380799
hsa-miR-9-5p	0.0388943
hsa-miR-20b-3p	0.0418876
hsa-miR-22-3p	0.0439807
hsa-miR-543	0.0447075
hsa-miR-194-5p	0.0484126
hsa-miR-103a-2-5p	0.049785
hsa-miR-191-3p	0.050226
hsa-miR-337-3p	0.0502291
hsa-miR-616-3p	0.0513105
hsa-miR-4668-3p	0.0541446
hsa-miR-3187-3p	0.0543663
hsa-miR-628-5p	0.0545944
hsa-miR-483-5p	0.05483
hsa-miR-222-3p	0.0579177
hsa-miR-592	0.0604256
hsa-miR-320d	0.0621772
hsa-miR-502-5p	0.0632839
hsa-miR-3934-3p	0.0633651
hsa-miR-135b-5p	0.0635284
hsa-miR-383-5p	0.0683021
hsa-miR-33b-5p	0.074669
hsa-miR-106b-3p	0.0749351
hsa-miR-758-5p	0.0785441
hsa-miR-93-3p	0.0798808
hsa-miR-194-3p	0.0807523
hsa-miR-4728-3p	0.082641
hsa-miR-136-5p	0.0904706
hsa-miR-345-3p	0.0940005
hsa-miR-182-3p	0.0945166
hsa-miR-4664-3p	0.0949069
hsa-miR-424-5p	0.0983324
hsa-miR-6781-3p	0.099813
hsa-miR-130b-3p	0.0999332
hsa-miR-10a-5p	0.100521
hsa-miR-199a-3p	0.101141
hsa-miR-199b-3p	0.101997
hsa-miR-106a-3p	0.10348
hsa-miR-140-5p	0.105404
hsa-miR-340-3p	0.106211
hsa-miR-205-3p	0.10947
hsa-miR-1247-5p	0.112436
hsa-miR-183-5p	0.114
hsa-miR-18b-5p	0.11417
hsa-miR-28-5p	0.114987
hsa-miR-374b-3p	0.117748
hsa-miR-16-2-3p	0.118463
hsa-miR-199a-5p	0.122258
hsa-let-7f-5p	0.125976
hsa-miR-324-3p	0.127367
hsa-miR-1224-5p	0.129142
hsa-miR-222-5p	0.129679
hsa-miR-301a-5p	0.13156
hsa-miR-221-3p	0.136789
hsa-miR-95-3p	0.137259
hsa-miR-301b-3p	0.138233
hsa-miR-146a-5p	0.14009
hsa-miR-1269a	0.141345
hsa-miR-1301-3p	0.141801
hsa-miR-18a-5p	0.142376
hsa-miR-503-3p	0.143136
hsa-miR-140-3p	0.147041
hsa-miR-1277-3p	0.148065
hsa-miR-3200-3p	0.148751
hsa-miR-487a-5p	0.150818
hsa-miR-127-5p	0.152949
hsa-miR-1275	0.153679
hsa-miR-133b	0.156357
hsa-miR-642a-5p	0.158971
hsa-miR-23b-3p	0.161141
hsa-miR-550a-3p	0.169812
hsa-miR-486-3p	0.173821
hsa-miR-26a-5p	0.17402
hsa-miR-450b-5p	0.174309
hsa-miR-145-5p	0.174683
hsa-miR-1304-5p	0.176386
hsa-miR-1976	0.177711
hsa-miR-548aw	0.183609
hsa-miR-133a-3p	0.185922
hsa-miR-499a-3p	0.186548
hsa-miR-656-3p	0.188542
hsa-miR-185-3p	0.188984
hsa-miR-484	0.189957
hsa-miR-379-3p	0.193664
hsa-miR-192-3p	0.207637
hsa-miR-98-3p	0.214591
hsa-miR-489-3p	0.216929
hsa-miR-93-5p	0.217692
hsa-miR-1307-3p	0.22132
hsa-miR-145-3p	0.223053
hsa-miR-2110	0.223914
hsa-miR-3127-5p	0.231551
hsa-miR-27b-5p	0.235106
hsa-let-7e-3p	0.237617
hsa-miR-425-5p	0.239899
hsa-miR-5698	0.241231
hsa-miR-655-3p	0.242471
hsa-let-7b-5p	0.245416
hsa-miR-195-3p	0.248706
hsa-miR-215-5p	0.251822
hsa-miR-203a-3p	0.253214
hsa-miR-376c-3p	0.25407
hsa-miR-134-5p	0.257688
hsa-miR-6718-5p	0.258445
hsa-miR-370-5p	0.259574
hsa-miR-7-5p	0.265726
hsa-miR-23b-5p	0.268756
hsa-miR-345-5p	0.269487
hsa-miR-147b-3p	0.269918
hsa-miR-769-3p	0.274565
hsa-miR-760	0.27571
hsa-miR-3614-5p	0.288077
hsa-miR-96-3p	0.292346
hsa-miR-450a-5p	0.294222
hsa-miR-183-3p	0.296995
hsa-miR-3199	0.300789
hsa-miR-17-5p	0.304997
hsa-miR-1266-5p	0.305531
hsa-miR-874-3p	0.311551
hsa-miR-142-5p	0.313229
hsa-miR-3065-3p	0.314078
hsa-miR-24-1-5p	0.315175
hsa-miR-16-1-3p	0.315505
hsa-miR-663a	0.315799
hsa-miR-30e-3p	0.317003
hsa-miR-6783-3p	0.32087
hsa-miR-1-3p	0.326159
hsa-miR-6877-5p	0.32755
hsa-miR-3926	0.334832
hsa-miR-942-3p	0.336762
hsa-miR-3648	0.338458
hsa-miR-4726-5p	0.340664
hsa-miR-4444	0.343735
hsa-miR-181b-3p	0.344299
hsa-miR-31-5p	0.346189
hsa-miR-181c-3p	0.34752
hsa-miR-126-3p	0.347967
hsa-miR-151b	0.355811
hsa-miR-28-3p	0.357117
hsa-miR-3677-3p	0.359279
hsa-let-7a-5p	0.359651
hsa-miR-148b-5p	0.365326
hsa-miR-126-5p	0.370177
hsa-miR-542-3p	0.370282
hsa-miR-129-5p	0.373146
hsa-miR-632	0.375705
hsa-miR-362-3p	0.376044
hsa-miR-1226-3p	0.376141
hsa-miR-134-3p	0.376533
hsa-miR-370-3p	0.377048
hsa-miR-556-5p	0.379554
hsa-miR-1292-5p	0.384556
hsa-miR-10b-5p	0.385211
hsa-miR-3065-5p	0.385812
hsa-miR-4652-5p	0.38612
hsa-miR-495-3p	0.386544
hsa-miR-221-5p	0.387428
hsa-miR-125b-5p	0.390534
hsa-miR-377-5p	0.395234
hsa-miR-432-5p	0.396623
hsa-miR-516a-5p	0.396798
hsa-miR-744-3p	0.397788
hsa-miR-154-3p	0.400227
hsa-miR-132-5p	0.401704
hsa-miR-4423-5p	0.40337
hsa-miR-3150b-3p	0.404686
hsa-miR-4523	0.405534
hsa-miR-556-3p	0.414494
hsa-miR-191-5p	0.414538
hsa-miR-376b-3p	0.414994
hsa-miR-132-3p	0.425865
hsa-miR-653-5p	0.427581
hsa-miR-374b-5p	0.427699
hsa-miR-5586-5p	0.428137
hsa-miR-92a-3p	0.431047
hsa-miR-652-3p	0.434379
hsa-miR-429	0.435953
hsa-let-7i-5p	0.436489
hsa-miR-374a-5p	0.446711
hsa-miR-423-3p	0.447118
hsa-miR-660-5p	0.457913
hsa-miR-424-3p	0.459205
hsa-miR-382-3p	0.460313
hsa-miR-10a-3p	0.461142
hsa-miR-508-3p	0.461238
hsa-miR-205-5p	0.46364
hsa-miR-539-5p	0.473968
hsa-miR-203b-3p	0.475984
hsa-miR-99a-3p	0.478912
hsa-miR-142-3p	0.480095
hsa-miR-532-5p	0.488102
hsa-miR-548d-3p	0.490075
hsa-miR-1271-5p	0.494689
hsa-miR-155-3p	0.496839
hsa-miR-6501-5p	0.501903
hsa-miR-16-5p	0.506314
hsa-miR-339-5p	0.507283
hsa-miR-148b-3p	0.509584
hsa-miR-185-5p	0.509887
hsa-miR-130a-3p	0.511835
hsa-miR-31-3p	0.515579
hsa-miR-744-5p	0.516695
hsa-miR-374a-3p	0.520858
hsa-miR-376b-5p	0.521951
hsa-miR-381-3p	0.523318
hsa-miR-6854-5p	0.527275
hsa-miR-5000-3p	0.528204
hsa-miR-376a-3p	0.528889
hsa-miR-574-3p	0.529816
hsa-miR-299-5p	0.536121
hsa-miR-4510	0.536372
hsa-miR-379-5p	0.538231
hsa-miR-4449	0.543755
hsa-miR-25-5p	0.549302
hsa-miR-331-3p	0.551501
hsa-miR-937-3p	0.555059
hsa-miR-6798-3p	0.555269
hsa-miR-3614-3p	0.55625
hsa-miR-21-3p	0.566938
hsa-miR-4742-3p	0.567433
hsa-miR-1301-5p	0.571277
hsa-miR-514a-3p	0.572271
hsa-miR-654-5p	0.57697
hsa-miR-493-3p	0.579308
hsa-miR-34a-3p	0.582861
hsa-miR-3615	0.587272
hsa-miR-449c-5p	0.588124
hsa-miR-671-5p	0.591504
hsa-miR-654-3p	0.593591
hsa-miR-138-5p	0.599063
hsa-let-7c-3p	0.603222
hsa-miR-18a-3p	0.60614
hsa-miR-19a-3p	0.610539
hsa-miR-2277-3p	0.615958
hsa-let-7c-5p	0.617446
hsa-miR-1307-5p	0.619235
hsa-miR-3616-5p	0.626346
hsa-miR-449b-5p	0.630398
hsa-miR-451a	0.63489
hsa-miR-376c-5p	0.63682
hsa-miR-3664-5p	0.637892
hsa-miR-590-3p	0.63937
hsa-miR-766-3p	0.643658
hsa-miR-3619-3p	0.644486
hsa-miR-3622a-3p	0.650071
hsa-miR-204-5p	0.651199
hsa-miR-3136-5p	0.652235
hsa-miR-3194-5p	0.65244
hsa-miR-548q	0.655866
hsa-miR-3651	0.657318
hsa-miR-210-3p	0.658441
hsa-miR-877-5p	0.661277
hsa-miR-101-5p	0.66163
hsa-miR-503-5p	0.661818
hsa-miR-33b-3p	0.662106
hsa-miR-4999-5p	0.664759
hsa-miR-143-5p	0.665736
hsa-miR-99a-5p	0.674129
hsa-miR-449b-3p	0.675981
hsa-miR-324-5p	0.676339
hsa-miR-410-3p	0.680721
hsa-miR-411-3p	0.68234
hsa-miR-139-5p	0.682933
hsa-miR-7702	0.685441
hsa-miR-210-5p	0.687902
hsa-miR-382-5p	0.694246
hsa-miR-433-3p	0.700348
hsa-miR-27b-3p	0.702573
hsa-miR-4766-3p	0.71011
hsa-miR-3074-5p	0.710887
hsa-miR-92b-3p	0.713846
hsa-miR-155-5p	0.715766
hsa-miR-26b-5p	0.716221
hsa-miR-200a-3p	0.71809
hsa-miR-589-5p	0.719001
hsa-miR-885-5p	0.719141
hsa-miR-891a-5p	0.720387
hsa-miR-125b-2-3p	0.720599
hsa-miR-5581-3p	0.721758
hsa-miR-378d	0.722707
hsa-miR-200a-5p	0.728928
hsa-miR-380-5p	0.730687
hsa-miR-299-3p	0.732288
hsa-miR-127-3p	0.732668
hsa-miR-30e-5p	0.739059
hsa-miR-3934-5p	0.73974
hsa-miR-3610	0.740974
hsa-miR-449a	0.741885
hsa-miR-431-3p	0.743499
hsa-miR-889-3p	0.743784
hsa-miR-409-5p	0.747089
hsa-miR-4326	0.747819
hsa-miR-491-3p	0.750399
hsa-miR-3691-5p	0.750962
hsa-let-7a-2-3p	0.754601
hsa-miR-4665-5p	0.760259
hsa-miR-32-3p	0.762647
hsa-miR-200b-3p	0.762742
hsa-miR-636	0.765311
hsa-miR-3913-5p	0.766877
hsa-miR-6815-3p	0.766991
hsa-miR-4784	0.767275
hsa-miR-26a-2-3p	0.768643
hsa-miR-579-5p	0.773834
hsa-miR-200c-5p	0.782262
hsa-miR-200b-5p	0.786134
hsa-miR-182-5p	0.786822
hsa-miR-152-3p	0.786946
hsa-miR-381-5p	0.789586
hsa-miR-1284	0.794509
hsa-miR-200c-3p	0.797552
hsa-miR-143-3p	0.798331
hsa-miR-329-3p	0.799339
hsa-miR-154-5p	0.802717
hsa-miR-4664-5p	0.803224
hsa-miR-4638-3p	0.804279
hsa-miR-877-3p	0.806472
hsa-miR-6720-3p	0.807858
hsa-miR-2355-5p	0.815596
hsa-miR-190b-5p	0.818948
hsa-miR-497-5p	0.822693
hsa-miR-1269b	0.823416
hsa-miR-887-5p	0.82479
hsa-miR-493-5p	0.825001
hsa-miR-499a-5p	0.830274
hsa-miR-548v	0.830288
hsa-miR-135b-3p	0.830869
hsa-miR-539-3p	0.833323
hsa-miR-653-3p	0.837389
hsa-miR-101-3p	0.840147
hsa-miR-10b-3p	0.841501
hsa-miR-125b-1-3p	0.847932
hsa-miR-7705	0.851422
hsa-miR-330-5p	0.860349
hsa-miR-487b-3p	0.864102
hsa-miR-100-5p	0.86427
hsa-miR-942-5p	0.867222
hsa-miR-375-3p	0.879119
hsa-miR-6892-5p	0.880544
hsa-miR-3613-5p	0.880893
hsa-miR-3616-3p	0.882089
hsa-miR-136-3p	0.882151
hsa-miR-1343-3p	0.887179
hsa-miR-550a-5p	0.891909
hsa-miR-3664-3p	0.893449
hsa-miR-494-3p	0.894505
hsa-miR-629-3p	0.894556
hsa-miR-5001-3p	0.896825
hsa-miR-195-5p	0.899553
hsa-miR-369-5p	0.90895
hsa-miR-328-3p	0.90998
hsa-miR-26b-3p	0.911953
hsa-miR-378c	0.91655
hsa-miR-4661-5p	0.91659
hsa-miR-1270	0.916625
hsa-miR-501-3p	0.917818
hsa-miR-582-3p	0.919991
hsa-miR-519a-5p	0.923312
hsa-miR-29c-3p	0.925102
hsa-miR-1229-3p	0.929301
hsa-miR-758-3p	0.929681
hsa-miR-3944-3p	0.934873
hsa-miR-542-5p	0.937697
hsa-miR-4466	0.93791
hsa-miR-130b-5p	0.937935
hsa-miR-589-3p	0.940631
hsa-miR-577	0.944451
hsa-miR-141-5p	0.945314
hsa-miR-2277-5p	0.945793
hsa-miR-1180-3p	0.948605
hsa-miR-502-3p	0.952669
hsa-miR-15a-5p	0.952877
hsa-miR-4746-5p	0.961218
hsa-miR-139-3p	0.966761
hsa-miR-29c-5p	0.968102
hsa-miR-3682-3p	0.968716
hsa-miR-129-2-3p	0.970995
hsa-miR-411-5p	0.972323
hsa-miR-151a-5p	0.97485
hsa-miR-141-3p	0.97826
hsa-miR-497-3p	0.97994
hsa-miR-92b-5p	0.980829
hsa-miR-214-5p	0.982172
hsa-miR-214-3p	0.985333
hsa-miR-377-3p	0.985991
hsa-miR-7-1-3p	0.986792
hsa-miR-4724-5p	0.992644
