# Supplementary material for: Novel miRNA markers for the diagnosis and prognosis of endometrial cancer
Source: J Cell Mol Med. 2020 Mar 9;24(8):4533–46. doi: 10.1111/jcmm.15111 (PMC7176884; doi:10.1111/jcmm.15111)
Supplement: Supplementary file 9 — Table S8 [file JCMM-24-4533-s009.xlsx]

## Sheet: 367_kegg_p0.05
Table S8. KEGG pathway enrichment analysis of 367 target genes regulated by miRNA prognostic markers
ID	Description	GeneRatio	BgRatio	p value	geneID	Count
hsa04068	FoxO signaling pathway	12/139	132/7471	5.5408e-06	5728/894/472/1901/1956/4303/4089/80854/3667/5934/10000/2308	12
hsa04931	Insulin resistance	10/139	107/7471	2.71739e-05	5728/64764/5465/9945/3667/5579/10000/2308/6196/79660	10
hsa05215	Prostate cancer	9/139	97/7471	7.35328e-05	5728/64764/6935/1956/2078/10000/5156/2308/80310	9
hsa01521	EGFR tyrosine kinase inhibitor resistance	8/139	79/7471	0.000100634	5728/1956/3716/3570/5579/10000/5156/80310	8
hsa04540	Gap junction	8/139	88/7471	0.000215453	203068/3708/108/1956/10746/5579/5156/80310	8
hsa05163	Human cytomegalovirus infection	13/139	225/7471	0.000268457	11214/3708/64764/108/4773/1956/3716/6387/3570/5579/10000/5156/2788	13
hsa04310	Wnt signaling pathway	10/139	149/7471	0.000435145	894/4773/166336/6422/4089/7484/8840/815/5579/8322	10
hsa04218	Cellular senescence	10/139	160/7471	0.000762315	5728/3708/894/472/4773/10114/678/5934/10000/2308	10
hsa04550	Signaling pathways regulating pluripotency of stem cells	9/139	139/7471	0.00109093	9314/659/3716/4089/7484/6926/3977/10000/8322	9
hsa04510	Focal adhesion	11/139	199/7471	0.00115753	5728/894/857/1956/7424/3611/5579/10000/5156/7414/80310	11
hsa04144	Endocytosis	12/139	244/7471	0.0018992	10254/857/23362/1956/8976/7189/9922/9815/440073/1601/5156/6642	12
hsa04390	Hippo signaling pathway	9/139	154/7471	0.0022278	894/659/7003/1740/4089/7484/286204/6591/8322	9
hsa04934	Cushing syndrome	9/139	154/7471	0.0022278	8622/3708/64764/108/1956/4297/7484/815/8322	9
hsa05231	Choline metabolism in cancer	7/139	99/7471	0.00237787	1956/8976/5579/10000/5156/8613/80310	7
hsa04140	Autophagy - animal	8/139	128/7471	0.00257282	5728/8897/58476/3708/7189/55102/3667/10000	8
hsa05214	Glioma	6/139	75/7471	0.00261624	5728/1956/815/5579/10000/5156	6
hsa04922	Glucagon signaling pathway	7/139	103/7471	0.00297639	3708/64764/108/5465/815/10000/2308	7
hsa04014	Ras signaling pathway	11/139	232/7471	0.00387337	22821/25/1956/4303/7424/5579/10000/5156/10156/2788/80310	11
hsa04725	Cholinergic synapse	7/139	112/7471	0.00474123	3708/64764/108/815/5579/10000/2788	7
hsa04911	Insulin secretion	6/139	85/7471	0.00488584	64764/108/815/5579/3782/3778	6
hsa04360	Axon guidance	9/139	175/7471	0.00522224	25/59277/4773/659/6387/91653/815/3611/54434	9
hsa04151	PI3K-Akt signaling pathway	14/139	354/7471	0.00598612	5728/894/64764/10161/1956/3716/3570/7424/3667/5934/10000/5156/2788/80310	14
hsa04912	GnRH signaling pathway	6/139	93/7471	0.00754863	3708/108/1956/10746/815/5579	6
hsa05031	Amphetamine addiction	5/139	68/7471	0.0084613	64764/2892/2354/815/5579	5
hsa04010	MAPK signaling pathway	12/139	295/7471	0.00868196	57551/1956/7189/7786/7424/783/10746/5579/10000/5156/6196/80310	12
hsa04713	Circadian entrainment	6/139	96/7471	0.00877578	3708/108/2892/815/5579/2788	6
hsa04933	AGE-RAGE signaling pathway in diabetic complications	6/139	99/7471	0.01014	4089/7424/1281/5579/10000/2308	6
hsa04926	Relaxin signaling pathway	7/139	130/7471	0.0105025	64764/108/1956/7424/1281/10000/2788	7
hsa04630	JAK-STAT signaling pathway	8/139	162/7471	0.0105032	894/10254/1956/3716/3570/3977/10000/5156	8
hsa04520	Adherens junction	5/139	72/7471	0.0107082	1956/8976/4089/6591/7414	5
hsa05218	Melanoma	5/139	72/7471	0.0107082	5728/1956/10000/5156/80310	5
hsa04728	Dopaminergic synapse	7/139	131/7471	0.0109277	3708/64764/2892/815/5579/10000/2788	7
hsa04916	Melanogenesis	6/139	101/7471	0.0111293	64764/108/7484/815/5579/8322	6
hsa04918	Thyroid hormone synthesis	5/139	74/7471	0.0119717	3708/64764/108/493869/5579	5
hsa05100	Bacterial invasion of epithelial cells	5/139	74/7471	0.0119717	857/8976/9844/3611/7414	5
hsa05212	Pancreatic cancer	5/139	75/7471	0.01264	1956/3716/4089/10000/9459	5
hsa05225	Hepatocellular carcinoma	8/139	168/7471	0.0128922	5728/6595/1956/4089/7484/5579/10000/8322	8
hsa04928	Parathyroid hormone synthesis, secretion and action	6/139	106/7471	0.0138989	11214/3708/64764/108/1956/5579	6
hsa04810	Regulation of actin cytoskeleton	9/139	213/7471	0.0176193	1956/8874/8976/6387/5156/7414/9459/54434/80310	9
hsa05161	Hepatitis B	7/139	144/7471	0.0176526	5728/64764/4773/3716/4089/5579/10000	7
hsa04670	Leukocyte transendothelial migration	6/139	112/7471	0.0178185	83700/6387/1003/7122/5579/7414	6
hsa04072	Phospholipase D signaling pathway	7/139	146/7471	0.0188997	10161/108/1956/10000/5156/8613/80310	7
hsa04724	Glutamatergic synapse	6/139	114/7471	0.0192783	3708/108/2892/5579/85358/2788	6
hsa05165	Human papillomavirus infection	12/139	330/7471	0.0196782	5728/894/472/64764/1956/3716/1740/7484/5934/10000/2308/8322	12
hsa05166	Human T-cell leukemia virus 1 infection	9/139	219/7471	0.0207159	5728/894/472/64764/108/4773/3716/4089/10000	9
hsa04012	ErbB signaling pathway	5/139	85/7471	0.0207509	25/1956/815/5579/10000	5
hsa05213	Endometrial cancer	4/139	58/7471	0.0224326	5728/1956/3611/10000	4
hsa05202	Transcriptional misregulation in cancer	8/139	186/7471	0.0224456	894/472/6935/4299/4297/2892/2078/2308	8
hsa04921	Oxytocin signaling pathway	7/139	152/7471	0.0230109	3708/108/4773/1956/783/815/5579	7
hsa05206	MicroRNAs in cancer	11/139	299/7471	0.0232688	5728/894/472/25/6935/1956/659/3667/599/5579/5156	11
hsa04722	Neurotrophin signaling pathway	6/139	119/7471	0.0232808	25/7189/3667/815/10000/6196	6
hsa00310	Lysine degradation	4/139	59/7471	0.0237266	2145/83852/4297/80854	4
hsa04150	mTOR signaling pathway	7/139	153/7471	0.0237518	5728/7484/3667/5579/10000/6196/8322	7
hsa04211	Longevity regulating pathway	5/139	89/7471	0.0247699	64764/108/3667/10000/2308	5
hsa05160	Hepatitis C	7/139	155/7471	0.0252827	5465/1956/6041/3716/7189/7122/10000	7
hsa04110	Cell cycle	6/139	124/7471	0.0278086	4998/894/472/25/4089/5934	6
hsa04213	Longevity regulating pathway - multiple species	4/139	62/7471	0.0278766	108/3667/10000/2308	4
hsa04927	Cortisol synthesis and secretion	4/139	64/7471	0.0308692	8622/3708/64764/108	4
hsa04380	Osteoclast differentiation	6/139	128/7471	0.031825	1513/4773/3716/2354/7189/10000	6
hsa04022	cGMP-PKG signaling pathway	7/139	163/7471	0.032083	3708/64764/108/4773/3667/10000/3778	7
hsa05131	Shigellosis	4/139	65/7471	0.0324339	25/8976/9844/7414	4
hsa05230	Central carbon metabolism in cancer	4/139	65/7471	0.0324339	5728/1956/10000/5156	4
hsa04925	Aldosterone synthesis and secretion	5/139	96/7471	0.0329434	3708/64764/108/815/5579	5
hsa05205	Proteoglycans in cancer	8/139	201/7471	0.0335702	3708/857/1956/7484/815/5579/10000/8322	8
hsa04720	Long-term potentiation	4/139	67/7471	0.0357009	3708/815/5579/6196	4
hsa04066	HIF-1 signaling pathway	5/139	100/7471	0.0382886	1956/3570/815/5579/10000	5
hsa04115	p53 signaling pathway	4/139	72/7471	0.0446745	5728/894/472/64393	4
