# Supplementary material for: Novel miRNA markers for the diagnosis and prognosis of endometrial cancer
Source: J Cell Mol Med. 2020 Mar 9;24(8):4533–46. doi: 10.1111/jcmm.15111 (PMC7176884; doi:10.1111/jcmm.15111)
Supplement: Supplementary file 10 — Table S9 [file JCMM-24-4533-s010.xlsx]

## Sheet: Sheet1
Table S9. Association of the miRNA prognostic model with molecular classification in EC patients (N =180)
		miRNA prognostic model		p-value
		High risk	Low risk
Molecular classification	POLE ultramutated	7	9	0.00235404
	microsatellite instability hypermutated	25	39
	copy-number low	14	72
	copy-number high	7	7
